# Supplementary material for: Phytophthora Have Distinct Endogenous Small RNA Populations That Include Short Interfering and microRNAs
Source: PLoS One. 2013 Oct 21;8(10):e77181. doi: 10.1371/journal.pone.0077181 (PMC3804510; doi:10.1371/journal.pone.0077181)
Supplement: File S1 — Supplemental tables for small RNA-generating segments, genes and inverted repeats. (XLSX) [file pone.0077181.s002.xlsx]

## Sheet: TableA
Table A. Small RNA-generating segments in P. infestans.
					Reads per small RNA size
Segment ID	Supercontig	Start	End	Total small RNA reads	20-nt	21-nt	22-nt	23-nt	24-nt	25-nt	26-nt	27-nt	Annotation category
13	Supercontig 1	46502	48383	688	30	61	31	13	69	276	185	23	Transposable element
233	Supercontig 1	229259	229828	146	2	15	4	2	15	71	31	6	Transposable element
319	Supercontig 1	288320	288875	39	5	7	6	8	5	3	3	2	Unannotated
820	Supercontig 1	883308	885117	311	4	18	7	4	34	133	94	17	Unannotated
851	Supercontig 1	920692	922171	389	4	30	3	9	32	143	147	21	Protein-coding gene
852	Supercontig 1	922259	922503	15	0	1	0	0	5	8	1	0	Protein-coding gene
855	Supercontig 1	923483	925021	543	17	42	13	18	62	224	156	11	Transposable element
856	Supercontig 1	925100	925276	16	0	3	0	0	1	7	5	0	Transposable element
891	Supercontig 1	980495	981735	168	6	20	4	4	18	51	56	9	Transposable element
893	Supercontig 1	982395	983315	128	5	14	3	2	11	46	45	2	Transposable element
908	Supercontig 1	996794	998696	7574	1496	601	247	206	795	2458	1630	141	Transposable element
1049	Supercontig 1	1085216	1089390	2245	61	183	71	72	214	837	744	63	Transposable element
1051	Supercontig 1	1105025	1106523	801	19	68	20	25	74	326	246	23	Transposable element
1266	Supercontig 1	1367949	1370016	1066	24	80	28	21	128	425	324	36	Protein-coding gene
1542	Supercontig 1	1589654	1591477	168	2	7	6	3	24	68	51	7	Transposable element
1545	Supercontig 1	1592370	1593278	199	9	7	12	5	17	62	79	8	Transposable element
1596	Supercontig 1	1631725	1632609	433	8	39	13	7	46	170	139	11	Unannotated
1724	Supercontig 1	1768071	1768751	107	1	5	1	0	6	46	45	3	Transposable element
1726	Supercontig 1	1769667	1770858	150	3	12	1	3	14	65	49	3	Transposable element
1729	Supercontig 1	1771410	1771772	12	0	3	0	0	0	3	6	0	Transposable element
1822	Supercontig 1	1816357	1818106	1428	35	88	45	33	181	608	396	42	Transposable element
1834	Supercontig 1	1831654	1832788	1636	49	146	63	45	181	623	485	44	Protein-coding gene
1923	Supercontig 1	1903323	1903631	24	0	0	0	0	1	11	12	0	Unannotated
1958	Supercontig 1	1933414	1933721	24	0	4	1	0	7	3	8	1	Unannotated
2275	Supercontig 1	2170324	2172632	11375	346	888	380	289	1300	4503	3254	415	Transposable element
2367	Supercontig 1	2289729	2290715	110	2	13	1	1	16	47	24	6	Unannotated
2369	Supercontig 1	2291172	2291395	39	0	7	0	3	4	15	10	0	Transposable element
2427	Supercontig 1	2321522	2322981	280	4	11	10	4	40	118	88	5	Transposable element
2442	Supercontig 1	2346802	2346854	8	1	6	1	0	0	0	0	0	Unannotated
2522	Supercontig 1	2478432	2480710	992	16	77	53	24	97	405	292	28	Unannotated
2552	Supercontig 1	2525005	2526765	492	16	46	19	12	59	180	145	15	Transposable element
2554	Supercontig 1	2527157	2530904	1491	33	105	40	34	187	602	432	58	Transposable element
2572	Supercontig 1	2556926	2557799	2563	72	199	96	43	260	1077	744	72	Transposable element
2573	Supercontig 1	2558087	2560988	2787	69	207	61	65	268	1032	996	89	Transposable element
2575	Supercontig 1	2561915	2562918	256	9	24	7	7	27	104	69	9	Transposable element
2576	Supercontig 1	2563035	2563784	279	6	37	9	7	41	99	70	10	Transposable element
2577	Supercontig 1	2563846	2564281	94	1	20	6	1	4	35	24	3	Unannotated
2578	Supercontig 1	2564396	2564704	77	1	5	3	1	4	39	21	3	Unannotated
2581	Supercontig 1	2565281	2565967	220	0	6	5	1	32	102	67	7	Unannotated
2583	Supercontig 1	2566474	2568208	391	5	28	13	14	53	130	139	9	Transposable element
2586	Supercontig 1	2568595	2569108	91	1	7	6	2	8	41	26	0	Unannotated
2590	Supercontig 1	2570154	2570274	11	0	0	0	0	0	9	2	0	Unannotated
2748	Supercontig 1	2712996	2713679	352	11	35	13	10	32	140	102	9	Unannotated
2793	Supercontig 1	2781773	2782606	337	6	14	10	6	43	138	110	10	Unannotated
2794	Supercontig 1	2782662	2784187	481	10	25	14	9	46	217	145	15	Transposable element
2795	Supercontig 1	2784269	2785306	312	7	41	12	10	24	135	66	17	Transposable element
2796	Supercontig 1	2785385	2785837	70	0	4	5	0	5	35	20	1	Unannotated
2798	Supercontig 1	2786104	2786491	205	9	7	10	5	24	81	64	5	Unannotated
2800	Supercontig 1	2787219	2788394	235	5	19	8	4	30	94	66	9	Unannotated
2856	Supercontig 1	2848177	2849777	556	8	33	19	20	63	242	166	5	Transposable element
2858	Supercontig 1	2850548	2850932	51	1	2	1	0	13	13	20	1	Unannotated
2934	Supercontig 1	2955298	2955884	1379	39	148	37	29	116	542	450	18	Transposable element
3000	Supercontig 1	2978806	2978957	9	0	0	0	0	3	3	3	0	Unannotated
3016	Supercontig 1	2984062	2984322	21	2	5	0	0	3	8	2	1	Protein-coding gene
3162	Supercontig 1	3053506	3053882	22	0	3	0	0	1	5	12	1	Transposable element
3213	Supercontig 1	3092184	3093186	111	4	6	4	2	15	37	40	3	Transposable element
3412	Supercontig 1	3184538	3185056	580	40	47	19	15	73	214	161	11	Transposable element
3506	Supercontig 1	3242601	3242766	19	1	1	1	0	0	7	8	1	Unannotated
3622	Supercontig 1	3343124	3345371	3040	94	275	98	68	314	1088	973	130	Transposable element
3666	Supercontig 1	3378417	3379097	94	6	2	2	0	18	41	22	3	Unannotated
3781	Supercontig 1	3523036	3523839	90	2	8	0	2	4	38	24	12	Transposable element
3783	Supercontig 1	3524264	3525320	117	2	7	2	6	16	42	40	2	Unannotated
3930	Supercontig 1	3639130	3641291	1731	46	117	70	35	208	688	501	66	Protein-coding gene
4206	Supercontig 1	3878817	3880076	293	4	27	8	6	38	129	76	5	Transposable element
4231	Supercontig 1	3891632	3894622	3098	124	323	137	88	352	1097	885	92	Transposable element
4238	Supercontig 1	3898929	3900080	380	18	34	11	8	48	140	112	9	Transposable element
4334	Supercontig 1	3956836	3962192	5064	106	325	127	114	487	2193	1554	158	Transposable element
4459	Supercontig 1	4080293	4081180	564	24	33	9	15	96	235	125	27	Unannotated
4544	Supercontig 1	4147256	4148187	62	2	6	6	2	4	18	24	0	Transposable element
4557	Supercontig 1	4157810	4158431	80	1	3	1	0	20	30	24	1	Transposable element
4626	Supercontig 1	4192210	4196405	3216	75	240	100	81	265	1372	986	97	Transposable element
4643	Supercontig 1	4222798	4226182	11106	247	874	285	256	1125	4795	3057	467	Transposable element
4647	Supercontig 1	4227947	4228381	301	2	10	12	4	26	111	132	4	Transposable element
4650	Supercontig 1	4229258	4231652	1174	44	106	29	15	113	469	364	34	Transposable element
4651	Supercontig 1	4231730	4237882	9784	279	858	333	247	1111	3668	2983	305	Transposable element
4653	Supercontig 1	4238250	4240896	1887	67	168	87	47	159	676	598	85	Transposable element
4660	Supercontig 1	4243540	4244974	747	21	47	22	19	86	274	251	27	Unannotated
4661	Supercontig 1	4245038	4245611	237	6	16	9	0	30	79	89	8	Transposable element
4684	Supercontig 1	4273463	4275372	328	11	23	13	5	42	134	91	9	Protein-coding gene
4686	Supercontig 1	4275914	4276913	119	0	4	4	0	9	43	51	8	Protein-coding gene
4696	Supercontig 1	4286931	4288421	1056	30	99	43	22	100	391	334	37	Transposable element
4782	Supercontig 1	4334306	4340943	20306	666	2091	753	525	2185	7622	5909	555	Transposable element
4986	Supercontig 1	4490747	4496768	28239	607	1901	863	667	3560	10973	9068	600	Transposable element
5044	Supercontig 1	4586624	4590714	9876	556	1356	391	292	1080	3298	2564	339	Unannotated
5047	Supercontig 1	4615705	4624448	24187	802	1926	999	999	2927	8717	7118	699	Unannotated
5056	Supercontig 1	4642583	4644694	4252	178	334	144	129	514	1478	1329	146	Unannotated
5057	Supercontig 1	4646298	4648103	1072	28	99	30	26	124	405	323	37	Unannotated
5058	Supercontig 1	4649394	4651319	2740	182	503	93	84	277	902	610	89	Transposable element
5061	Supercontig 1	4652948	4658106	17236	519	1079	648	855	2146	6218	5389	382	Unannotated
5068	Supercontig 1	4670436	4675460	13173	626	1407	507	436	1572	4600	3652	373	Unannotated
5073	Supercontig 1	4678834	4679606	2207	137	235	80	55	229	790	611	70	Unannotated
5089	Supercontig 1	4705769	4706511	1061	79	116	49	26	109	388	245	49	Unannotated
5148	Supercontig 1	4795439	4797302	12958	404	929	462	421	1389	4993	3899	461	Unannotated
5152	Supercontig 1	4799263	4800133	1397	185	617	84	25	122	228	129	7	Unannotated
5156	Supercontig 1	4805183	4807987	2088	54	135	66	54	219	838	655	67	Transposable element
5167	Supercontig 1	4814158	4816054	17527	516	1763	734	462	2273	7279	3882	618	Unannotated
5175	Supercontig 1	4851230	4861562	76672	2632	6364	2838	2682	8578	27811	23604	2163	Unannotated
5178	Supercontig 1	4870883	4871205	1565	76	154	85	42	123	636	367	82	Unannotated
5180	Supercontig 1	4888921	4890583	22295	841	1767	837	834	2423	7760	7148	685	Unannotated
5184	Supercontig 1	4896206	4913761	148766	5280	11854	5143	4289	15162	55335	46874	4829	Simple repeat
5185	Supercontig 1	4914547	4917607	22597	1016	1874	958	728	1997	8662	6383	979	Unannotated
5188	Supercontig 1	4933414	4936302	15010	543	1309	562	422	1651	5406	4631	486	Unannotated
5190	Supercontig 1	4939571	4944958	124696	3786	6741	3290	3126	11419	48552	43745	4037	Unannotated
5191	Supercontig 1	4945033	4960672	215010	7439	14856	6651	6364	21629	79491	72344	6236	Unannotated
5199	Supercontig 1	4963000	4963272	25	1	0	0	3	3	13	3	2	Unannotated
5301	Supercontig 1	5045547	5051863	17300	420	1299	607	412	1894	6580	5470	618	Transposable element
5330	Supercontig 1	5082332	5084034	742	20	66	23	13	67	304	226	23	Transposable element
5358	Supercontig 1	5109543	5112190	1370	46	99	27	28	122	541	471	36	Transposable element
5364	Supercontig 1	5118654	5124224	2340	48	176	61	62	276	852	789	76	Transposable element
5418	Supercontig 1	5169483	5173803	3838	102	285	139	132	539	1459	1028	154	Transposable element
5426	Supercontig 1	5185982	5201173	48769	2584	3747	1641	1145	4779	17666	15449	1758	Transposable element
5433	Supercontig 1	5206600	5207396	127	2	10	2	3	21	53	34	2	Transposable element
5520	Supercontig 1	5280506	5282873	342	6	30	9	9	39	139	99	11	Transposable element
5521	Supercontig 1	5282961	5283399	39	0	4	4	0	3	23	3	2	Unannotated
5572	Supercontig 1	5349128	5349378	28	0	0	2	0	3	7	16	0	Unannotated
5739	Supercontig 1	5460536	5467916	17020	2875	10371	1300	190	422	1105	680	77	Simple repeat
5778	Supercontig 1	5502652	5505378	1738	29	98	62	33	199	651	596	70	Transposable element
5835	Supercontig 1	5533571	5534310	313	11	23	9	7	29	120	102	12	Unannotated
5855	Supercontig 1	5546495	5547903	2088	63	136	71	63	223	780	684	68	Unannotated
5868	Supercontig 1	5555664	5556774	172	2	17	5	6	13	81	44	4	Transposable element
5871	Supercontig 1	5557492	5558646	477	8	18	17	12	65	187	153	17	Unannotated
5872	Supercontig 1	5558748	5559036	43	2	5	1	1	1	12	21	0	Transposable element
5912	Supercontig 1	5616650	5618041	201	5	8	6	4	24	75	65	14	Unannotated
5982	Supercontig 1	5666901	5667301	50	0	4	1	2	7	18	17	1	Unannotated
6083	Supercontig 1	5769254	5773281	1155	21	54	34	29	118	461	382	56	Transposable element
6125	Supercontig 1	5795454	5795570	9	0	0	0	0	4	3	2	0	Transposable element
6141	Supercontig 1	5800992	5802162	253	7	27	5	4	20	106	80	4	Unannotated
6165	Supercontig 1	5840762	5844327	1517	27	86	55	23	198	599	477	52	Transposable element
6177	Supercontig 1	5869230	5870365	304	4	35	11	5	39	98	92	20	Unannotated
6347	Supercontig 1	6009008	6009658	2211	111	192	58	57	253	993	514	33	Transposable element
6358	Supercontig 1	6028803	6029985	1577	21	95	35	29	143	710	492	52	Transposable element
6380	Supercontig 1	6058662	6059703	172	2	8	2	2	20	76	53	9	Unannotated
6381	Supercontig 1	6059788	6060439	86	2	12	3	3	8	26	29	3	Transposable element
6434	Supercontig 1	6107985	6109597	1812	66	195	59	26	192	680	503	91	Transposable element
6439	Supercontig 1	6116526	6117591	1626	66	173	73	31	184	595	431	73	Transposable element
6440	Supercontig 1	6117713	6119630	1175	23	75	36	20	115	485	358	63	Transposable element
6503	Supercontig 1	6225075	6228097	1967	42	160	70	30	207	781	608	69	Transposable element
6505	Supercontig 1	6228635	6229765	226	4	23	3	0	27	92	72	5	Transposable element
6506	Supercontig 1	6229846	6230976	218	2	16	3	3	21	99	72	2	Transposable element
6508	Supercontig 1	6233540	6233981	121	2	11	7	2	12	34	52	1	Transposable element
6517	Supercontig 1	6238051	6238811	135	1	16	2	2	16	64	29	5	Unannotated
6521	Supercontig 1	6239849	6241158	379	15	23	23	8	49	144	105	12	Unannotated
6522	Supercontig 1	6241268	6242103	176	3	21	8	2	20	68	47	7	Unannotated
6555	Supercontig 1	6302089	6303720	1104	53	101	22	34	108	478	273	35	Transposable element
6728	Supercontig 1	6453938	6455246	5645	148	450	249	132	522	1922	1951	271	Transposable element
6864	Supercontig 1	6580807	6580832	1	0	0	0	0	0	0	1	0	Unannotated
6913	Supercontig 1	6614883	6615121	22	0	7	4	0	3	1	7	0	Transposable element
7023	Supercontig 1	6675229	6676335	664	22	74	35	24	85	214	183	27	Unannotated
7519	Supercontig 2	175228	175833	726	19	98	66	28	96	211	195	13	Transposable element
7550	Supercontig 2	204949	205747	83	3	5	4	1	11	37	20	2	Transposable element
7586	Supercontig 2	240955	241136	45	0	3	0	2	5	19	15	1	Transposable element
7592	Supercontig 2	242971	243790	137	8	14	5	2	13	51	38	6	Transposable element
7702	Supercontig 2	342680	343111	40	0	2	0	1	1	26	8	2	Unannotated
7759	Supercontig 2	381083	383166	589	7	44	19	19	53	246	184	17	Transposable element
7786	Supercontig 2	405007	405924	159	13	127	18	1	0	0	0	0	Protein-coding gene
7847	Supercontig 2	466194	469402	8399	225	680	270	201	889	3258	2568	308	Transposable element
7910	Supercontig 2	570413	571360	553	18	34	13	17	45	179	229	18	Transposable element
7915	Supercontig 2	585798	588138	1091	53	142	43	37	95	363	319	39	Protein-coding gene
7996	Supercontig 2	701994	702617	67	5	4	1	0	4	30	20	3	Unannotated
8047	Supercontig 2	757924	761542	1628	38	92	44	24	176	697	493	64	Transposable element
8048	Supercontig 2	761626	762493	548	12	23	19	15	57	227	172	23	Unannotated
8088	Supercontig 2	783679	783935	29	1	4	1	0	0	12	7	4	Unannotated
8143	Supercontig 2	835732	841742	15854	417	1211	503	371	1696	6167	4991	498	Transposable element
8159	Supercontig 2	859957	861766	313	8	16	9	5	25	147	97	6	Transposable element
8240	Supercontig 2	944077	944966	89	2	5	4	0	8	40	29	1	Unannotated
8356	Supercontig 2	1028417	1029245	199	6	24	1	4	24	81	54	5	Unannotated
8620	Supercontig 2	1247522	1248504	231	3	26	9	6	18	103	61	5	Transposable element
9148	Supercontig 2	1683185	1683709	42	0	6	0	0	2	17	17	0	Transposable element
9183	Supercontig 2	1702613	1703276	105	0	9	6	6	10	31	43	0	Protein-coding gene
9201	Supercontig 2	1719749	1720240	129	1	13	7	2	13	46	41	6	Unannotated
9655	Supercontig 2	2116219	2117502	622	21	67	22	16	52	231	197	16	Transposable element
9656	Supercontig 2	2117580	2122129	11514	1506	8719	1049	83	20	73	54	10	Transposable element
9807	Supercontig 2	2204732	2205569	472	91	39	8	10	44	150	117	13	Transposable element
9836	Supercontig 2	2215102	2215722	151	4	16	4	7	18	59	38	5	Transposable element
10047	Supercontig 2	2376963	2377672	4138	132	374	139	116	515	1727	1033	102	Transposable element
10698	Supercontig 2	2839460	2840480	163	4	14	2	5	20	68	44	6	Transposable element
10711	Supercontig 2	2854208	2855419	3296	507	2489	267	12	3	9	6	3	Transposable element
10714	Supercontig 2	2856914	2857904	381	7	24	11	13	23	181	107	15	Transposable element
10792	Supercontig 2	2899030	2902428	656	17	52	12	11	77	235	236	16	Transposable element
11015	Supercontig 2	3068586	3068741	256	7	14	67	4	46	59	59	0	Transposable element
11016	Supercontig 2	3068857	3069422	95	0	2	0	2	10	47	30	4	Transposable element
11063	Supercontig 2	3122368	3124272	3062	89	275	128	116	336	1270	760	88	Transposable element
11065	Supercontig 2	3124957	3125329	28	0	1	1	0	2	14	9	1	Transposable element
11083	Supercontig 2	3157401	3157533	405	60	93	30	39	18	39	108	18	Unannotated
11136	Supercontig 2	3203355	3209041	4842	118	411	172	89	483	2025	1392	152	Transposable element
11298	Supercontig 2	3388801	3389163	27	0	0	2	2	0	16	6	1	Transposable element
11366	Supercontig 2	3418034	3418571	58	0	1	1	1	5	26	21	3	Transposable element
11432	Supercontig 2	3490767	3491754	370	9	30	9	9	52	132	111	18	Transposable element
11480	Supercontig 2	3536860	3538745	512	19	37	10	12	37	229	150	18	Transposable element
11536	Supercontig 2	3600454	3600734	9	1	8	0	0	0	0	0	0	Transposable element
11561	Supercontig 2	3614750	3615555	298	4	23	10	12	22	126	93	8	Transposable element
11709	Supercontig 2	3735217	3735281	6	0	2	0	0	0	3	1	0	Unannotated
11717	Supercontig 2	3737502	3738212	57	1	2	0	0	2	32	18	2	Unannotated
11737	Supercontig 2	3745976	3746100	6	0	1	0	0	0	5	0	0	Unannotated
11739	Supercontig 2	3746556	3747829	113	1	3	3	1	11	50	40	4	Unannotated
11786	Supercontig 2	3780672	3781252	203	1	11	2	5	38	89	49	8	Transposable element
11813	Supercontig 2	3816853	3817463	74	4	3	1	0	14	39	12	1	Unannotated
11847	Supercontig 2	3832512	3837517	8200	235	881	320	220	835	3061	2337	311	Transposable element
12076	Supercontig 2	4025387	4027260	566	9	46	18	11	59	238	169	16	Unannotated
12077	Supercontig 2	4027319	4028441	409	13	42	13	10	35	168	106	22	Transposable element
12217	Supercontig 2	4175171	4175397	21	0	1	0	0	0	10	10	0	Transposable element
12235	Supercontig 2	4182905	4184128	293	3	22	9	6	27	110	108	8	Unannotated
12237	Supercontig 2	4184376	4184816	86	3	10	1	0	3	42	25	2	Transposable element
12311	Supercontig 2	4268606	4269990	1706	60	139	52	43	252	621	474	65	Unannotated
12365	Supercontig 2	4322688	4327788	8522	248	748	321	195	811	3079	2784	336	Transposable element
12459	Supercontig 2	4409800	4410090	44	0	0	1	0	10	21	10	2	Transposable element
12464	Supercontig 2	4411884	4413059	129	2	9	5	4	9	55	41	4	Unannotated
12573	Supercontig 2	4474827	4475693	7630	175	484	203	165	863	2996	2420	324	Transposable element
12666	Supercontig 2	4626027	4627094	883	53	97	27	20	64	367	225	30	Transposable element
12671	Supercontig 2	4629650	4629898	16	1	0	0	0	4	9	2	0	Unannotated
12787	Supercontig 2	4684592	4684690	41	1	0	2	0	1	23	14	0	Transposable element
12791	Supercontig 2	4685942	4686721	128	3	13	2	0	16	56	30	8	Transposable element
12802	Supercontig 2	4690214	4691294	144	0	3	8	4	22	47	56	4	Transposable element
12828	Supercontig 2	4738517	4739261	986	29	77	46	23	108	373	309	21	Protein-coding gene
13052	Supercontig 2	4887490	4889204	265	6	20	8	9	24	107	79	12	Transposable element
13055	Supercontig 2	4889933	4890236	44	4	1	1	2	10	15	11	0	Unannotated
13072	Supercontig 2	4896912	4898059	478	4	34	15	13	73	191	135	13	Transposable element
13319	Supercontig 2	5145201	5145582	29	0	2	1	0	2	11	11	2	Unannotated
13599	Supercontig 2	5388954	5390640	586	16	46	25	12	41	227	195	24	Transposable element
13618	Supercontig 2	5398264	5401127	1348	42	140	42	12	131	544	384	53	Transposable element
13625	Supercontig 2	5402811	5402982	38	5	0	0	1	4	9	19	0	Unannotated
13878	Supercontig 2	5584134	5584754	44	0	5	1	1	9	22	5	1	Transposable element
13890	Supercontig 2	5588761	5590332	308	8	8	5	3	27	138	103	16	Transposable element
13950	Supercontig 2	5665911	5668457	1409	18	111	45	28	146	574	445	42	Transposable element
13959	Supercontig 2	5675799	5676873	456	18	33	17	10	46	206	111	15	Unannotated
13961	Supercontig 2	5677033	5677443	54	1	6	2	2	4	26	13	0	Unannotated
13968	Supercontig 2	5679977	5681608	237	6	21	9	4	22	89	81	5	Unannotated
14039	Supercontig 2	5739624	5740230	47	1	3	0	2	5	20	14	2	Transposable element
14042	Supercontig 2	5743775	5746227	45741	1747	4513	1477	1100	4558	15876	14829	1641	Unannotated
14315	Supercontig 3	61622	63054	370	13	20	18	6	35	137	128	13	Unannotated
14352	Supercontig 3	81297	82663	317	15	24	8	6	36	119	101	8	Transposable element
14529	Supercontig 3	280379	283210	440	3	25	11	9	58	171	144	19	Transposable element
14557	Supercontig 3	304239	305072	114	2	10	4	1	13	51	27	6	Unannotated
14560	Supercontig 3	305951	307265	1643	41	139	48	50	211	615	503	36	Unannotated
14700	Supercontig 3	417801	417828	2	0	0	0	0	0	0	2	0	Unannotated
14766	Supercontig 3	462393	462472	10	0	0	0	0	5	2	1	2	Unannotated
14768	Supercontig 3	463237	464120	104	4	13	4	0	12	36	33	2	Unannotated
14774	Supercontig 3	466010	466303	23	0	0	0	0	1	4	18	0	Unannotated
14992	Supercontig 3	613816	616537	866	16	83	25	22	91	315	277	37	Transposable element
15066	Supercontig 3	662320	662440	6	0	0	0	0	0	5	1	0	Transposable element
15438	Supercontig 3	929676	929754	3	1	1	0	0	0	1	0	0	Transposable element
15750	Supercontig 3	1100981	1103799	1001	16	114	32	32	146	374	255	32	Transposable element
15788	Supercontig 3	1121265	1122306	700	23	57	17	12	55	277	254	5	Unannotated
15792	Supercontig 3	1122927	1123108	10	0	4	0	0	0	2	4	0	Unannotated
15820	Supercontig 3	1154709	1160282	2498	51	168	56	42	296	966	825	94	Transposable element
15905	Supercontig 3	1251701	1253062	512	9	24	34	17	46	189	176	17	Transposable element
15915	Supercontig 3	1257566	1261400	2131	54	172	73	53	210	773	706	90	Transposable element
15916	Supercontig 3	1261454	1262853	1195	35	106	37	48	165	479	292	33	Transposable element
15925	Supercontig 3	1271076	1277056	10820	214	636	311	246	1061	4446	3532	374	Transposable element
15931	Supercontig 3	1278582	1280597	1719	29	100	61	42	196	713	517	61	Transposable element
15933	Supercontig 3	1280875	1281687	264	9	18	5	10	31	97	85	9	Protein-coding gene
15935	Supercontig 3	1282001	1284670	1053	24	66	20	39	101	429	344	30	Transposable element
15936	Supercontig 3	1285247	1288016	859	20	49	21	25	102	349	269	24	Unannotated
15938	Supercontig 3	1288555	1289930	1196	32	90	194	83	97	194	486	20	Simple repeat
15949	Supercontig 3	1292810	1293765	162	4	10	4	4	26	59	48	7	Transposable element
15961	Supercontig 3	1305078	1308554	1142	22	84	26	18	127	436	383	46	Transposable element
16037	Supercontig 3	1395393	1395707	50	2	5	1	0	4	20	17	1	Protein-coding gene
16038	Supercontig 3	1395780	1396784	289	8	18	16	5	24	115	96	7	Protein-coding gene
16080	Supercontig 3	1424529	1426432	1759	58	200	61	56	218	631	469	66	Transposable element
16168	Supercontig 3	1488832	1489164	24	1	1	0	0	5	7	10	0	Transposable element
16171	Supercontig 3	1489527	1490637	83	0	4	3	0	10	36	29	1	Transposable element
16175	Supercontig 3	1491635	1492126	36	1	1	1	0	1	17	14	1	Transposable element
16291	Supercontig 3	1572947	1573013	8	0	0	0	2	0	6	0	0	Transposable element
16631	Supercontig 3	1794726	1797251	1355	22	85	30	30	133	572	427	56	Transposable element
16808	Supercontig 3	1949368	1950248	571	16	47	28	13	51	200	202	14	Unannotated
16893	Supercontig 3	2054070	2055612	2244	50	186	89	61	231	842	712	73	Transposable element
16990	Supercontig 3	2157778	2167075	45262	1328	3929	1692	1174	4730	17560	13219	1630	Transposable element
17025	Supercontig 3	2231146	2231965	232	2	18	2	3	18	89	89	11	Unannotated
17041	Supercontig 3	2248090	2249631	393	3	35	10	14	55	143	115	18	Unannotated
17111	Supercontig 3	2305656	2306949	665	18	56	19	26	65	280	175	26	Transposable element
17142	Supercontig 3	2357237	2358860	228	8	15	6	5	24	89	78	3	Transposable element
17145	Supercontig 3	2360398	2360662	48	0	5	0	2	4	17	15	5	Transposable element
17150	Supercontig 3	2361829	2362367	56	3	2	1	0	6	19	22	3	Unannotated
17214	Supercontig 3	2408083	2408531	137	1	4	4	1	19	59	44	5	Unannotated
17219	Supercontig 3	2409267	2410760	280	13	18	14	10	20	112	77	16	Transposable element
17220	Supercontig 3	2410816	2411125	74	0	9	9	1	8	23	22	2	Transposable element
17221	Supercontig 3	2411208	2411998	141	9	4	5	1	12	50	54	6	Transposable element
17222	Supercontig 3	2412070	2413993	387	5	27	16	9	39	162	118	11	Transposable element
17228	Supercontig 3	2415776	2416729	97	1	8	3	0	14	34	35	2	Protein-coding gene
17229	Supercontig 3	2416946	2419475	448	10	40	14	3	33	162	169	17	Transposable element
17232	Supercontig 3	2420774	2421598	241	10	11	11	6	35	71	86	11	Protein-coding gene
17289	Supercontig 3	2474610	2475309	64	3	2	6	2	6	34	11	0	Unannotated
17349	Supercontig 3	2516307	2517066	197	8	12	2	3	9	73	85	5	Transposable element
17351	Supercontig 3	2517571	2517837	22	0	0	1	0	5	9	7	0	Unannotated
17352	Supercontig 3	2517924	2518398	82	3	3	6	0	13	36	21	0	Unannotated
17357	Supercontig 3	2519164	2519916	293	4	13	6	15	20	131	91	13	Transposable element
17359	Supercontig 3	2520218	2525123	4583	78	268	128	84	452	1884	1528	161	Transposable element
17360	Supercontig 3	2525178	2526733	2514	85	191	67	62	254	904	846	105	Transposable element
17366	Supercontig 3	2535038	2538237	1330	30	107	53	37	115	481	462	45	Transposable element
17370	Supercontig 3	2539077	2539631	71	2	2	5	0	6	40	15	1	Transposable element
17478	Supercontig 3	2614537	2614802	21	2	0	1	0	3	7	8	0	Transposable element
17479	Supercontig 3	2614889	2616416	286	5	24	7	9	21	108	100	12	Transposable element
17481	Supercontig 3	2617025	2617950	189	13	7	6	4	24	68	62	5	Unannotated
17482	Supercontig 3	2618041	2618596	122	1	5	1	1	21	56	34	3	Unannotated
17497	Supercontig 3	2623721	2623756	7	0	1	0	0	1	2	3	0	Unannotated
17502	Supercontig 3	2625886	2627155	341	5	22	14	7	43	134	106	10	Unannotated
17504	Supercontig 3	2627341	2629739	664	17	53	11	9	62	233	256	23	Transposable element
17522	Supercontig 3	2655152	2658840	2391	62	181	68	63	266	901	757	93	Transposable element
17523	Supercontig 3	2658902	2662784	2257	55	171	81	59	224	930	652	85	Transposable element
17524	Supercontig 3	2662857	2663840	820	17	82	32	15	79	336	219	40	Transposable element
17526	Supercontig 3	2664400	2667914	1032	27	71	36	11	100	423	336	28	Transposable element
17586	Supercontig 3	2780600	2781251	765	17	42	31	16	70	369	193	27	Transposable element
17589	Supercontig 3	2786417	2788590	2776	81	169	58	50	247	1190	890	91	Transposable element
17590	Supercontig 3	2788675	2789644	450	9	23	16	9	56	171	151	15	Transposable element
17591	Supercontig 3	2790031	2792257	1163	20	78	39	30	125	455	379	37	Unannotated
17592	Supercontig 3	2792754	2793606	216	6	20	6	8	30	94	47	5	Transposable element
17595	Supercontig 3	2794751	2795352	190	10	8	7	3	19	73	61	9	Transposable element
17596	Supercontig 3	2795442	2796404	289	9	15	10	3	15	119	111	7	Transposable element
17597	Supercontig 3	2796539	2797676	226	12	11	5	3	19	103	67	6	Protein-coding gene
17621	Supercontig 3	2808297	2808427	11	0	0	3	0	0	5	3	0	Unannotated
17669	Supercontig 3	2833468	2833628	14	0	1	0	0	1	8	3	1	Unannotated
17675	Supercontig 3	2834603	2835252	119	0	2	5	0	18	54	33	7	Transposable element
17721	Supercontig 3	2864558	2864829	31	0	0	2	0	5	9	14	1	Transposable element
17784	Supercontig 3	2909152	2915787	12237	375	874	368	260	1325	4995	3604	436	Transposable element
17786	Supercontig 3	2916082	2916903	274	11	12	6	8	24	120	85	8	Unannotated
17794	Supercontig 3	2918823	2919060	51	8	4	3	3	7	10	15	1	Transposable element
17799	Supercontig 3	2920845	2922983	1433	39	105	75	36	149	551	413	65	Transposable element
17801	Supercontig 3	2923481	2924187	239	4	16	4	9	23	95	79	9	Unannotated
17804	Supercontig 3	2924622	2925318	351	5	30	13	10	39	150	86	18	Unannotated
17805	Supercontig 3	2925384	2927764	5478	128	350	192	115	620	1987	1903	183	Unannotated
17806	Supercontig 3	2927945	2930243	5406	126	339	187	114	665	2031	1768	176	Unannotated
17811	Supercontig 3	2933092	2935187	5027	157	348	156	110	639	1849	1561	207	Unannotated
17814	Supercontig 3	2937063	2938803	3882	120	266	138	100	528	1467	1115	148	Unannotated
17815	Supercontig 3	2938881	2941801	9460	224	577	346	217	1157	3692	2985	262	Unannotated
17816	Supercontig 3	2941873	2944145	7512	212	425	261	174	838	2794	2507	301	Transposable element
17819	Supercontig 3	2946226	2948496	9385	262	561	339	196	1057	3587	3065	318	Transposable element
17825	Supercontig 3	2950788	2952831	8947	243	524	326	183	996	3409	2938	328	Transposable element
17828	Supercontig 3	2954324	2954581	72	4	6	2	0	11	28	20	1	Unannotated
17831	Supercontig 3	2954914	2957069	6999	196	460	252	153	776	2678	2204	280	Unannotated
17837	Supercontig 3	2958437	2959002	238	8	60	3	8	22	73	58	6	Transposable element
17838	Supercontig 3	2959078	2959708	188	8	14	1	4	31	54	67	9	Transposable element
17911	Supercontig 3	3081452	3088895	2534	60	218	78	63	275	1020	726	94	Transposable element
17945	Supercontig 3	3102763	3103763	279	18	18	9	4	30	100	94	6	Transposable element
17987	Supercontig 3	3153598	3155742	679	24	49	32	18	60	261	209	26	Transposable element
17990	Supercontig 3	3156365	3158756	2664	61	233	96	81	314	967	808	104	Transposable element
18129	Supercontig 3	3254970	3256298	162	3	12	0	14	23	49	52	9	Transposable element
18281	Supercontig 3	3399279	3399544	47	1	4	0	2	5	17	13	5	Unannotated
18303	Supercontig 3	3417141	3419398	3900	110	382	108	66	397	1420	1299	118	Transposable element
18335	Supercontig 3	3454773	3459464	2998	84	249	94	66	321	1195	908	81	Transposable element
18340	Supercontig 3	3460864	3463936	2010	33	239	81	33	161	770	641	52	Transposable element
18342	Supercontig 3	3464338	3467191	4295	139	408	102	70	446	1464	1531	135	Transposable element
18365	Supercontig 3	3481461	3483305	194	4	8	3	6	10	66	93	4	Unannotated
18415	Supercontig 3	3514219	3515839	1229	41	84	48	27	103	507	380	39	Unannotated
18444	Supercontig 3	3585642	3587517	1988	54	178	56	40	168	799	627	66	Unannotated
18456	Supercontig 3	3606603	3608379	1699	84	142	45	53	188	594	534	59	Transposable element
18543	Supercontig 3	3730520	3743832	73443	1934	5899	2248	1828	7337	29350	22236	2611	Unannotated
18545	Supercontig 3	3744247	3752836	58843	1419	4347	1677	1400	5850	23477	18658	2015	Unannotated
18603	Supercontig 3	3861699	3862974	6006	172	471	238	157	596	2356	1827	189	Unannotated
18702	Supercontig 3	4035268	4035867	354	7	27	3	10	50	148	95	14	Transposable element
18707	Supercontig 3	4038150	4038748	332	5	30	3	9	48	124	104	9	Transposable element
18729	Supercontig 3	4073211	4073769	479	20	66	16	14	46	177	131	9	Transposable element
18856	Supercontig 3	4159624	4160067	17	1	0	0	0	1	11	3	1	Unannotated
19095	Supercontig 3	4271389	4273136	1732	54	216	72	54	250	624	408	54	Transposable element
19147	Supercontig 3	4305688	4305915	60	1	6	2	0	2	11	35	3	Unannotated
19149	Supercontig 3	4306528	4306896	27	0	3	0	1	1	11	10	1	Transposable element
19156	Supercontig 3	4308407	4308789	60	0	14	1	4	7	17	17	0	Transposable element
19180	Supercontig 3	4316616	4316731	6	0	0	0	0	1	5	0	0	Unannotated
19342	Supercontig 3	4418646	4418980	27	1	3	0	0	2	13	8	0	Simple repeat
19345	Supercontig 3	4419374	4419897	57	1	4	1	1	2	19	21	8	Unannotated
19455	Supercontig 3	4499418	4499947	46	0	5	2	0	5	11	23	0	Transposable element
19460	Supercontig 3	4501847	4502111	69	1	4	2	0	9	31	18	4	Unannotated
19461	Supercontig 3	4502189	4502721	118	1	5	2	3	13	47	40	7	Unannotated
19462	Supercontig 3	4502772	4502973	21	0	0	1	1	1	14	4	0	Unannotated
19473	Supercontig 3	4507611	4508786	196	3	16	7	1	10	89	65	5	Protein-coding gene
19530	Supercontig 3	4541656	4543343	678	9	39	22	11	92	280	192	33	Transposable element
19642	Supercontig 3	4633348	4633457	9	3	0	0	0	2	2	2	0	Unannotated
19844	Supercontig 3	4780279	4781099	77	2	6	0	0	1	35	33	0	Unannotated
19879	Supercontig 3	4819544	4820839	224	4	18	11	7	12	88	80	4	Unannotated
20034	Supercontig 3	4914146	4915786	942	25	73	40	29	104	363	275	33	Transposable element
20051	Supercontig 3	4934249	4935104	130	1	14	4	2	15	57	37	0	Transposable element
20064	Supercontig 3	4938782	4938809	3	0	0	1	0	0	0	2	0	Transposable element
20086	Supercontig 3	4953034	4953100	7	0	2	0	0	0	0	4	1	Unannotated
20278	Supercontig 3	5059836	5061037	545	7	30	9	22	53	218	189	17	Unannotated
20329	Supercontig 3	5097072	5099488	3940	162	360	177	79	389	1360	1245	168	Transposable element
20709	Supercontig 3	5312768	5313098	21	0	1	1	1	1	10	7	0	Transposable element
20746	Supercontig 3	5332723	5333254	41	1	3	0	0	9	18	6	4	Transposable element
20835	Supercontig 3	5369997	5370600	69	1	5	4	3	4	24	26	2	Transposable element
21334	Supercontig 4	306187	307415	734	20	62	28	14	72	304	208	26	Transposable element
21389	Supercontig 4	391866	393098	169	9	8	8	4	17	78	39	6	Unannotated
21392	Supercontig 4	394242	394544	27	0	0	1	2	4	7	12	1	Protein-coding gene
21394	Supercontig 4	394879	395176	38	2	6	2	1	3	10	13	1	Protein-coding gene
21587	Supercontig 4	514203	514243	4	0	0	0	0	0	3	1	0	Unannotated
21738	Supercontig 4	709134	710577	3542	65	210	113	78	349	1385	1220	122	Transposable element
21791	Supercontig 4	778342	782157	1130	23	101	52	21	109	441	352	31	Transposable element
21802	Supercontig 4	790030	791143	175	0	14	2	8	19	57	67	8	Transposable element
21803	Supercontig 4	791209	793758	378	7	18	18	6	50	159	111	9	Transposable element
22034	Supercontig 4	951773	953786	18463	496	1350	628	489	2062	6850	5823	765	Transposable element
22099	Supercontig 4	1018102	1018674	122	2	7	12	5	15	42	36	3	Transposable element
22109	Supercontig 4	1030707	1030949	27	0	1	0	1	1	14	7	3	Unannotated
22120	Supercontig 4	1035931	1036037	27	0	2	1	0	4	9	11	0	Transposable element
22278	Supercontig 4	1195511	1196544	140	6	15	9	4	16	54	34	2	Transposable element
22283	Supercontig 4	1198502	1198655	12	0	1	0	0	2	7	2	0	Transposable element
22323	Supercontig 4	1304467	1307723	4897	124	363	141	104	444	2032	1517	172	Transposable element
22446	Supercontig 4	1442084	1443856	1950	39	187	66	54	234	736	572	62	Transposable element
22630	Supercontig 4	1713217	1713362	14	0	1	0	1	1	3	8	0	Unannotated
22644	Supercontig 4	1717796	1718775	88	4	10	4	1	11	32	23	3	Unannotated
22658	Supercontig 4	1734903	1735620	107	5	5	4	2	5	58	19	9	Unannotated
22659	Supercontig 4	1735699	1736111	53	0	2	2	0	6	24	17	2	Unannotated
22711	Supercontig 4	1796815	1797148	45	4	39	2	0	0	0	0	0	Unannotated
22778	Supercontig 4	1879489	1881165	2698	57	159	169	94	375	902	898	44	Transposable element
22854	Supercontig 4	1997911	1998148	68	0	2	6	0	4	28	27	1	Unannotated
22962	Supercontig 4	2118914	2119566	157	5	8	6	4	14	72	45	3	Unannotated
23142	Supercontig 4	2259497	2264517	12024	307	1089	432	285	1140	4602	3698	471	Transposable element
23219	Supercontig 4	2326202	2326841	62	4	3	4	4	2	26	13	6	Transposable element
23223	Supercontig 4	2328655	2328860	49	1	5	0	0	5	19	17	2	Transposable element
23229	Supercontig 4	2330520	2331441	107	1	10	2	3	13	38	36	4	Unannotated
23241	Supercontig 4	2339744	2343299	2615	69	189	94	67	306	953	857	80	Transposable element
23255	Supercontig 4	2350228	2351520	592	11	34	13	14	59	241	199	21	Transposable element
23339	Supercontig 4	2483587	2483870	12	0	1	0	1	5	3	1	1	Transposable element
23683	Supercontig 4	2726891	2728074	1193	61	148	47	24	127	417	312	57	Transposable element
23690	Supercontig 4	2734567	2736804	999	28	79	26	30	103	339	360	34	Transposable element
23735	Supercontig 4	2804359	2806605	13088	259	970	365	306	1273	5229	4210	476	Transposable element
23736	Supercontig 4	2806682	2808058	1492	48	114	39	46	134	607	446	58	Unannotated
23737	Supercontig 4	2808141	2809774	1377	32	113	50	39	126	521	444	52	Transposable element
23738	Supercontig 4	2814059	2814207	69	2	6	0	2	9	30	18	2	Transposable element
23741	Supercontig 4	2815953	2838496	104760	2598	6347	3838	2664	12507	43064	30466	3276	Transposable element
23742	Supercontig 4	2838586	2840279	664	13	44	17	10	75	262	228	15	Transposable element
23744	Supercontig 4	2840918	2842466	399	13	24	9	9	48	143	144	9	Unannotated
23781	Supercontig 4	2886487	2888912	508	12	39	14	13	52	177	182	19	Unannotated
23782	Supercontig 4	2889250	2892486	1644	34	129	49	27	177	623	547	58	Transposable element
23793	Supercontig 4	2906192	2907203	177	2	9	6	4	19	65	60	12	Transposable element
23857	Supercontig 4	2959096	2959458	24	0	0	0	2	4	9	9	0	Unannotated
23933	Supercontig 4	2985688	2987312	1598	94	123	60	46	220	633	365	57	Transposable element
23997	Supercontig 4	3028541	3029172	115	5	13	1	3	10	30	49	4	Transposable element
24109	Supercontig 4	3130370	3131838	705	10	48	13	15	76	269	246	28	Protein-coding gene
24165	Supercontig 4	3240220	3241059	145	4	11	3	2	17	60	45	3	Transposable element
24208	Supercontig 4	3255234	3255910	85	6	12	0	5	6	34	21	1	Transposable element
24214	Supercontig 4	3258786	3259901	183	2	11	9	3	14	70	71	3	Unannotated
24624	Supercontig 4	3662040	3662523	63	3	12	5	2	8	19	11	3	Transposable element
24634	Supercontig 4	3665515	3666032	34	1	6	2	0	0	13	9	3	Unannotated
24656	Supercontig 4	3674183	3674745	190	7	14	9	5	12	68	66	9	Transposable element
24703	Supercontig 4	3721995	3722640	129	1	4	3	3	11	46	50	11	Transposable element
24704	Supercontig 4	3722750	3723579	139	5	7	5	0	17	62	42	1	Transposable element
25071	Supercontig 4	4216433	4221178	6345	166	371	187	178	573	2664	2026	180	Transposable element
25157	Supercontig 4	4319030	4320452	117	1	17	3	0	10	43	38	5	Protein-coding gene
25199	Supercontig 4	4370156	4371154	965	30	60	43	28	113	383	286	22	Unannotated
25379	Supercontig 4	4656539	4657840	444	37	76	37	6	32	134	111	11	Transposable element
25426	Supercontig 4	4689660	4689940	24	5	2	0	0	4	8	5	0	Transposable element
25429	Supercontig 4	4690281	4692653	1149	43	85	42	32	133	454	328	32	Transposable element
25447	Supercontig 4	4697468	4697849	49	2	42	3	0	2	0	0	0	Transposable element
25461	Supercontig 4	4702486	4703664	134	6	8	8	4	13	55	32	8	Transposable element
25707	Supercontig 4	4898954	4900286	1457	47	177	61	59	189	520	336	68	Transposable element
25901	Supercontig 5	52660	55778	16291	325	843	681	375	1148	6179	6037	703	Unannotated
25943	Supercontig 5	118891	134472	102761	1908	5227	4298	2165	7479	38064	38221	5399	Unannotated
25960	Supercontig 5	172558	176672	25732	502	1323	1058	573	1799	9644	9879	954	Unannotated
26113	Supercontig 5	309850	310536	135	1	13	1	3	23	50	44	0	Transposable element
26130	Supercontig 5	318621	319929	882	34	120	39	23	83	306	234	43	Protein-coding gene
26157	Supercontig 5	337096	337121	1	0	0	0	0	0	0	1	0	Unannotated
26271	Supercontig 5	421154	421448	39	0	8	1	2	9	13	5	1	Transposable element
26285	Supercontig 5	434793	435852	183	8	20	4	6	27	68	42	8	Transposable element
26307	Supercontig 5	452253	453167	386	17	19	18	13	33	149	115	22	Transposable element
26362	Supercontig 5	481674	482553	610	21	63	17	14	66	208	206	15	Transposable element
26363	Supercontig 5	482633	484885	1676	58	196	58	61	164	649	433	57	Transposable element
26374	Supercontig 5	495148	496993	1202	28	115	51	37	148	442	359	22	Transposable element
26989	Supercontig 5	901045	901105	4	0	0	0	0	0	3	0	1	Transposable element
27348	Supercontig 5	1093931	1094262	126	12	6	1	2	17	48	36	4	Transposable element
28393	Supercontig 5	1789394	1792225	539	13	41	17	14	58	209	174	13	Transposable element
28671	Supercontig 5	1956973	1957029	11	0	0	0	0	0	5	3	3	Transposable element
28779	Supercontig 5	2013922	2013989	4	0	0	0	0	2	2	0	0	Unannotated
28782	Supercontig 5	2014993	2015096	5	0	0	0	0	1	4	0	0	Unannotated
29177	Supercontig 5	2344061	2344338	33	2	0	0	0	0	12	17	2	Transposable element
29248	Supercontig 5	2424843	2425255	98	3	25	2	1	18	27	19	3	Transposable element
29364	Supercontig 5	2480574	2482559	706	33	60	22	18	78	259	211	25	Unannotated
29365	Supercontig 5	2482753	2483561	80	1	4	4	3	7	26	29	6	Unannotated
29469	Supercontig 5	2559495	2559996	56	1	2	2	1	4	19	23	4	Unannotated
29539	Supercontig 5	2620757	2620892	10	1	1	0	0	0	7	1	0	Unannotated
30586	Supercontig 5	3257854	3259077	271	19	22	7	3	29	103	82	6	Transposable element
30678	Supercontig 5	3340792	3341306	116	18	81	11	2	0	2	2	0	Transposable element
30813	Supercontig 5	3403519	3403662	13	0	0	0	0	0	10	0	3	Transposable element
30966	Supercontig 5	3484342	3484367	1	0	0	0	0	0	0	1	0	Transposable element
31138	Supercontig 5	3622901	3627363	5201	149	405	177	130	587	1937	1678	138	Transposable element
31207	Supercontig 5	3668981	3669135	14	0	0	0	0	3	8	3	0	Unannotated
31329	Supercontig 5	3788213	3788393	18	1	3	0	0	0	6	5	3	Protein-coding gene
31647	Supercontig 5	4017568	4017854	46	3	1	1	1	9	22	7	2	Transposable element
31663	Supercontig 5	4031650	4031843	17	0	0	0	0	0	13	4	0	Unannotated
31740	Supercontig 5	4078766	4080220	256	12	24	7	10	32	87	75	9	Transposable element
31882	Supercontig 5	4198031	4198055	1	0	0	0	0	0	1	0	0	Unannotated
31886	Supercontig 5	4199945	4199980	3	0	0	0	0	0	2	1	0	Transposable element
32145	Supercontig 5	4401323	4402509	3889	119	371	139	139	497	1419	1111	94	Transposable element
32808	Supercontig 6	348895	350075	322	18	28	18	8	43	121	82	4	Transposable element
33450	Supercontig 6	658574	658611	738	92	433	53	35	25	40	44	16	Unannotated
33587	Supercontig 6	735534	735933	185	3	9	1	6	23	73	66	4	Transposable element
33711	Supercontig 6	807448	807979	47	4	3	4	0	8	8	16	4	Transposable element
33712	Supercontig 6	808038	809020	624	19	62	21	13	64	242	167	36	Transposable element
33715	Supercontig 6	810629	812591	350	50	261	35	3	1	0	0	0	Transposable element
33717	Supercontig 6	813565	821308	13244	437	1396	461	309	1377	5030	3827	407	Transposable element
33722	Supercontig 6	823868	824625	503	9	43	19	12	53	216	137	14	Transposable element
33754	Supercontig 6	853383	861406	19600	427	1362	554	426	2340	7772	5931	788	Transposable element
33772	Supercontig 6	868292	868355	24	0	1	4	2	1	7	9	0	Transposable element
34249	Supercontig 6	1166814	1166851	3	0	0	0	0	2	1	0	0	Unannotated
34263	Supercontig 6	1189625	1190633	405	11	36	20	15	39	170	103	11	Transposable element
34427	Supercontig 6	1291706	1291883	10	0	0	0	0	0	6	4	0	Unannotated
34648	Supercontig 6	1483479	1485081	333	3	20	11	5	31	131	124	8	Transposable element
34666	Supercontig 6	1496624	1498024	196	5	22	7	6	18	80	53	5	Protein-coding gene
34668	Supercontig 6	1498538	1499042	51	2	1	2	1	1	20	21	3	Transposable element
34670	Supercontig 6	1499567	1500373	90	2	6	3	2	8	41	27	1	Unannotated
34674	Supercontig 6	1502200	1502562	56	1	0	0	1	8	27	13	6	Transposable element
34675	Supercontig 6	1502833	1504256	440	8	49	17	13	33	130	153	37	Transposable element
34789	Supercontig 6	1591885	1593711	575	15	56	17	21	51	195	205	15	Transposable element
34803	Supercontig 6	1598336	1602175	6522	156	486	217	158	733	2434	2102	236	Transposable element
34818	Supercontig 6	1611766	1613935	711	21	81	28	13	62	283	200	23	Transposable element
34915	Supercontig 6	1676432	1677902	261	9	31	11	8	30	80	85	7	Unannotated
34917	Supercontig 6	1679219	1680056	315	3	14	10	15	27	101	134	11	Unannotated
34974	Supercontig 6	1710469	1710550	21	0	4	0	3	2	7	5	0	Unannotated
34978	Supercontig 6	1712328	1712795	71	4	3	1	2	1	37	22	1	Transposable element
34979	Supercontig 6	1712883	1714248	231	8	18	9	2	30	92	66	6	Transposable element
34980	Supercontig 6	1714309	1715511	234	7	16	7	4	22	121	48	9	Transposable element
34981	Supercontig 6	1715613	1717350	378	4	25	6	4	41	165	110	23	Transposable element
34982	Supercontig 6	1717406	1718535	259	5	18	8	0	21	111	85	11	Transposable element
35032	Supercontig 6	1760865	1761155	27	1	2	0	2	6	15	1	0	Unannotated
35043	Supercontig 6	1764081	1764588	32	1	2	1	0	0	19	8	1	Transposable element
35096	Supercontig 6	1795219	1805039	17612	541	1434	684	452	1806	6839	5386	470	Unannotated
35161	Supercontig 6	1940887	1946300	19606	524	1225	498	483	1944	7612	6592	728	Unannotated
35162	Supercontig 6	1946357	1953282	20663	558	1362	546	522	2112	8051	6712	800	Unannotated
35232	Supercontig 6	2011094	2011390	30	2	3	0	0	2	10	12	1	Unannotated
35375	Supercontig 6	2123961	2125963	5952	134	488	200	141	581	2356	1839	213	Transposable element
35410	Supercontig 6	2170890	2171425	100	28	61	9	2	0	0	0	0	Unannotated
35445	Supercontig 6	2222110	2223509	403	11	28	11	6	38	160	135	14	Unannotated
35480	Supercontig 6	2288932	2289927	1845	48	132	51	50	188	672	656	48	Transposable element
35481	Supercontig 6	2289988	2293279	3208	105	251	134	93	347	1272	909	97	Transposable element
35489	Supercontig 6	2307151	2307961	309	11	32	3	2	46	112	88	15	Transposable element
35505	Supercontig 6	2312825	2313327	138	1	17	6	12	18	59	21	4	Transposable element
35506	Supercontig 6	2313441	2313837	276	4	24	11	7	28	113	79	10	Transposable element
36640	Supercontig 6	3044259	3047887	1446	27	88	47	29	112	581	509	53	Transposable element
36863	Supercontig 6	3212562	3214653	308	7	33	11	8	31	123	90	5	Transposable element
36866	Supercontig 6	3215314	3215409	12	0	1	0	0	1	1	9	0	Transposable element
36877	Supercontig 6	3220577	3220856	23	1	1	0	0	5	5	11	0	Protein-coding gene
36878	Supercontig 6	3220933	3221533	62	2	4	0	1	5	31	15	4	Protein-coding gene
36926	Supercontig 6	3301239	3302376	346	8	13	11	13	22	160	106	13	Transposable element
36927	Supercontig 6	3302450	3303048	68	1	7	1	1	8	20	27	3	Transposable element
36958	Supercontig 6	3370154	3371082	220	9	11	5	5	28	80	72	10	Unannotated
36988	Supercontig 6	3387441	3387588	10	0	3	0	0	2	3	2	0	Unannotated
37014	Supercontig 6	3399188	3399321	14	0	1	0	0	1	6	6	0	Unannotated
37041	Supercontig 6	3408373	3409414	242	10	11	11	3	30	89	77	11	Transposable element
37049	Supercontig 6	3411894	3413421	337	13	26	12	7	29	116	117	17	Transposable element
37071	Supercontig 6	3458619	3458643	2	0	0	0	0	0	2	0	0	Transposable element
37076	Supercontig 6	3460404	3461146	124	2	12	3	1	19	59	23	5	Transposable element
37111	Supercontig 6	3474374	3474507	29	3	2	0	0	4	16	4	0	Transposable element
37221	Supercontig 6	3604915	3605115	11	0	0	0	2	0	1	7	1	Protein-coding gene
37470	Supercontig 6	3798540	3799589	63	4	4	4	0	3	28	18	2	Transposable element
37479	Supercontig 6	3809676	3809846	12	0	2	0	0	0	8	2	0	Unannotated
37593	Supercontig 6	3906343	3909425	18594	488	1417	624	463	1868	6776	6244	714	Transposable element
37699	Supercontig 6	3992778	3993369	869	16	53	34	27	128	315	271	25	Transposable element
37712	Supercontig 6	4008217	4010198	246	7	21	7	4	28	89	80	10	Transposable element
37955	Supercontig 6	4204247	4205930	503	7	35	26	13	54	191	164	13	Transposable element
37958	Supercontig 6	4221451	4231650	29401	791	2372	1003	744	3060	10807	9567	1057	Transposable element
37988	Supercontig 6	4244827	4247361	1113	15	87	43	30	96	424	387	31	Protein-coding gene
38002	Supercontig 6	4262877	4263116	24	0	1	2	0	0	14	7	0	Unannotated
38006	Supercontig 6	4264322	4264403	9	0	1	0	0	0	3	5	0	Unannotated
38690	Supercontig 6	4692803	4693625	124	4	3	4	0	11	52	41	9	Transposable element
38830	Supercontig 7	96877	101699	3661	75	252	104	91	415	1530	1081	113	Transposable element
38853	Supercontig 7	109851	110514	132	4	18	8	4	19	43	34	2	Transposable element
38915	Supercontig 7	146872	147788	139	7	12	5	2	13	44	52	4	Protein-coding gene
39024	Supercontig 7	235297	236439	11237	268	882	437	262	1090	4218	3553	527	Transposable element
39800	Supercontig 7	797289	798260	97	1	5	4	2	8	44	29	4	Transposable element
39836	Supercontig 7	824094	825897	363	14	32	8	8	32	131	118	20	Transposable element
39852	Supercontig 7	831029	831718	132	7	8	3	2	18	52	36	6	Transposable element
39863	Supercontig 7	836236	836362	11	0	0	0	0	0	4	7	0	Unannotated
40190	Supercontig 7	1068768	1069886	178	3	10	3	0	15	89	52	6	Transposable element
40335	Supercontig 7	1188809	1191578	2140	60	136	65	57	212	831	721	58	Transposable element
40468	Supercontig 7	1253578	1254079	103	3	7	6	3	12	43	29	0	Unannotated
40716	Supercontig 7	1392666	1393090	93	2	17	1	1	7	42	20	3	Unannotated
40717	Supercontig 7	1393230	1394403	2786	133	341	106	88	348	1005	663	102	Unannotated
40725	Supercontig 7	1417643	1430626	32402	1478	4151	1415	938	3611	11037	8796	976	Simple repeat
40745	Supercontig 7	1477369	1478843	5873	129	395	210	146	733	2329	1808	123	Transposable element
40751	Supercontig 7	1492257	1495599	8135	322	945	290	256	975	2768	2342	237	Unannotated
40764	Supercontig 7	1514528	1517680	9270	380	1054	475	324	1059	3317	2357	304	Unannotated
40797	Supercontig 7	1570145	1575392	10278	450	1276	397	312	1251	3508	2772	312	Simple repeat
40834	Supercontig 7	1611592	1612736	384	13	41	4	6	43	147	114	16	Transposable element
40837	Supercontig 7	1613579	1613792	18	1	1	5	1	1	6	3	0	Unannotated
40911	Supercontig 7	1667268	1669748	774	20	45	18	21	84	328	229	29	Unannotated
40928	Supercontig 7	1693652	1693843	16	0	0	0	0	2	6	8	0	Unannotated
40956	Supercontig 7	1702126	1702921	82	0	6	0	0	9	35	28	4	Unannotated
41018	Supercontig 7	1745002	1745506	64	3	3	3	2	9	22	21	1	Transposable element
41292	Supercontig 7	1898133	1899226	1114	26	99	52	26	104	406	368	33	Transposable element
41835	Supercontig 7	2252747	2253009	24	0	1	2	4	5	3	9	0	Unannotated
41837	Supercontig 7	2253534	2254202	746	30	78	34	21	91	272	186	34	Unannotated
41841	Supercontig 7	2263632	2265217	218	12	24	3	11	16	73	75	4	Transposable element
42061	Supercontig 7	2487571	2487752	32	1	7	0	0	4	3	9	8	Transposable element
42151	Supercontig 7	2546896	2547114	10	0	2	0	0	0	4	4	0	Transposable element
42173	Supercontig 7	2563483	2563848	121	7	4	5	3	21	47	28	6	Transposable element
42175	Supercontig 7	2564183	2564459	55	3	4	1	0	2	19	26	0	Unannotated
42180	Supercontig 7	2565879	2566725	66	2	5	5	0	2	26	20	6	Unannotated
42213	Supercontig 7	2632986	2633321	79	3	4	2	0	8	27	33	2	Transposable element
42500	Supercontig 7	2901216	2902492	249	6	25	11	6	27	87	72	15	Transposable element
42510	Supercontig 7	2907338	2907874	130	14	10	14	6	18	38	26	4	Transposable element
42544	Supercontig 7	2941998	2943492	308	18	45	7	5	29	89	107	8	Protein-coding gene
42630	Supercontig 7	3029006	3029869	88	1	3	1	7	10	38	27	1	Transposable element
42632	Supercontig 7	3030082	3030365	54	3	3	0	1	8	17	17	5	Transposable element
42719	Supercontig 7	3145041	3147357	1093	17	104	36	35	110	431	325	35	Unannotated
42720	Supercontig 7	3147531	3147935	72	3	3	1	2	13	27	21	2	Transposable element
42724	Supercontig 7	3149060	3149966	178	6	8	4	2	35	55	61	7	Unannotated
42945	Supercontig 7	3292569	3295535	4046	162	332	129	111	447	1676	1049	140	Transposable element
43013	Supercontig 7	3374838	3376357	2017	69	181	68	58	190	731	654	66	Unannotated
43038	Supercontig 7	3414576	3416129	323	7	24	7	14	16	145	96	14	Transposable element
43041	Supercontig 7	3417012	3417623	68	4	12	10	2	3	19	16	2	Transposable element
43043	Supercontig 7	3417999	3418252	22	1	6	0	0	3	3	8	1	Transposable element
43045	Supercontig 7	3418967	3419624	67	2	5	4	1	4	24	24	3	Transposable element
43075	Supercontig 7	3448630	3451975	744	15	55	29	18	49	297	258	23	Transposable element
43076	Supercontig 7	3452050	3452529	111	2	6	2	0	9	43	43	6	Unannotated
43078	Supercontig 7	3452690	3453739	187	4	16	3	1	27	66	64	6	Unannotated
43083	Supercontig 7	3455623	3456728	786	13	38	19	11	68	349	270	18	Transposable element
43090	Supercontig 7	3459443	3460293	108	1	8	1	3	5	62	28	0	Unannotated
43094	Supercontig 7	3461878	3465152	1323	40	73	33	20	145	523	454	35	Transposable element
43113	Supercontig 7	3489581	3503065	7869	282	661	280	235	858	3102	2259	192	Transposable element
43129	Supercontig 7	3524123	3526490	4186	142	295	149	99	493	1696	1198	114	Transposable element
43216	Supercontig 7	3617435	3619521	12774	333	868	549	345	1412	4698	4136	433	Transposable element
43217	Supercontig 7	3619714	3624492	21926	504	1276	706	513	2260	9103	6868	696	Transposable element
43220	Supercontig 7	3624843	3633881	20329	502	1257	802	502	2239	7689	6582	756	Transposable element
43221	Supercontig 7	3633938	3639669	4821	108	357	143	121	556	1858	1501	177	Transposable element
43222	Supercontig 7	3639759	3640125	130	2	9	2	9	10	65	33	0	Unannotated
43224	Supercontig 7	3640471	3641414	664	31	53	17	11	93	232	215	12	Transposable element
43225	Supercontig 7	3641669	3644873	7555	195	544	277	140	951	3113	2091	244	Transposable element
43226	Supercontig 7	3645031	3646070	556	10	24	20	17	38	218	197	32	Unannotated
43234	Supercontig 7	3678745	3681324	984	30	66	32	25	120	372	303	36	Transposable element
43236	Supercontig 7	3681524	3682117	190	4	12	4	7	31	75	48	9	Transposable element
43241	Supercontig 7	3683569	3686026	650	15	38	18	21	61	260	211	26	Transposable element
43245	Supercontig 7	3686602	3689388	1582	55	140	43	38	156	632	478	40	Transposable element
43246	Supercontig 7	3689452	3689478	3	0	0	0	0	0	3	0	0	Transposable element
43249	Supercontig 7	3690038	3692691	5050	137	478	129	92	539	1870	1636	169	Transposable element
43250	Supercontig 7	3692776	3695420	4783	130	408	128	97	485	1693	1657	185	Transposable element
43251	Supercontig 7	3695528	3695895	196	1	7	6	3	18	74	80	7	Transposable element
43252	Supercontig 7	3696222	3697642	946	38	63	24	40	123	376	267	15	Transposable element
43261	Supercontig 7	3712551	3717382	6406	167	478	168	140	634	2526	2069	224	Transposable element
43266	Supercontig 7	3726989	3727691	353	5	57	13	4	41	129	97	7	Unannotated
43288	Supercontig 7	3744694	3746435	944	28	63	95	20	98	339	284	17	Transposable element
43290	Supercontig 7	3746704	3747534	325	12	20	10	2	26	118	128	9	Transposable element
43292	Supercontig 7	3747955	3749986	521	21	62	12	18	52	171	153	32	Transposable element
43296	Supercontig 7	3752819	3755057	2286	77	222	84	57	334	766	694	52	Transposable element
43305	Supercontig 7	3759281	3760573	403	11	19	17	8	57	142	132	17	Transposable element
43307	Supercontig 7	3761146	3763033	261	13	10	9	6	28	107	83	5	Transposable element
43329	Supercontig 7	3790327	3790775	36	1	2	3	2	1	16	11	0	Transposable element
43372	Supercontig 7	3840615	3845336	7180	178	393	200	187	629	3094	2298	201	Transposable element
43382	Supercontig 7	3848574	3849337	182	3	22	7	4	16	59	65	6	Transposable element
43392	Supercontig 7	3852941	3853132	24	1	2	3	0	4	10	4	0	Unannotated
43394	Supercontig 7	3853511	3854360	109	2	6	3	0	9	49	33	7	Unannotated
43412	Supercontig 7	3861624	3861875	36	0	1	0	0	3	18	13	1	Transposable element
43468	Supercontig 7	3885708	3886338	142	3	9	10	2	7	60	44	7	Transposable element
43471	Supercontig 7	3887073	3890031	497	6	34	12	14	57	175	176	23	Transposable element
43484	Supercontig 7	3901760	3903135	314	8	13	12	7	36	122	97	19	Protein-coding gene
43540	Supercontig 7	3926934	3927686	139	1	15	1	2	9	58	46	7	Transposable element
43555	Supercontig 7	3934552	3935063	34	1	5	0	3	8	6	7	4	Transposable element
43584	Supercontig 7	3945447	3945747	19	0	1	0	0	3	8	7	0	Unannotated
43623	Supercontig 7	4019638	4020414	128	4	8	7	2	12	56	31	8	Transposable element
43624	Supercontig 7	4020532	4021280	63	0	6	2	6	8	26	15	0	Transposable element
43751	Supercontig 7	4185396	4185956	65	0	10	0	1	10	22	19	3	Transposable element
43789	Supercontig 7	4235705	4237196	742	15	42	26	24	81	268	256	30	Unannotated
43793	Supercontig 7	4238996	4240929	570	29	64	20	14	64	200	165	14	Unannotated
43808	Supercontig 7	4258799	4260512	2648	72	202	83	54	280	1064	816	77	Transposable element
43838	Supercontig 7	4303813	4304525	2573	62	176	75	46	267	912	889	146	Transposable element
43844	Supercontig 7	4306208	4306400	15	0	2	1	0	0	2	10	0	Transposable element
44219	Supercontig 8	30150	30516	35	0	1	0	2	3	12	16	1	Unannotated
44245	Supercontig 8	64014	64894	2997	118	314	103	81	393	1027	900	61	Transposable element
44312	Supercontig 8	116623	117192	69	0	1	2	5	9	30	19	3	Unannotated
44322	Supercontig 8	124565	125692	355	7	25	5	14	41	142	107	14	Transposable element
44330	Supercontig 8	130888	131437	110	0	6	0	1	9	58	32	4	Unannotated
44335	Supercontig 8	134655	135692	267	6	13	6	7	27	114	88	6	Unannotated
44339	Supercontig 8	136362	141624	2446	53	174	78	52	202	1029	779	79	Unannotated
44348	Supercontig 8	152890	153786	98	0	9	0	9	14	30	34	2	Unannotated
44355	Supercontig 8	156083	157649	1895	73	193	63	42	202	756	511	55	Transposable element
44382	Supercontig 8	191875	192480	66	1	4	3	1	6	24	23	4	Unannotated
44384	Supercontig 8	193232	194447	370	4	26	22	4	38	125	130	21	Transposable element
44385	Supercontig 8	194548	195346	169	11	14	2	4	32	57	44	5	Unannotated
44386	Supercontig 8	204705	212615	6663	195	605	280	162	761	2501	1951	208	Transposable element
44429	Supercontig 8	231296	233061	418	10	18	23	13	51	170	116	17	Unannotated
44515	Supercontig 8	298315	298776	71	1	3	4	0	8	17	32	6	Unannotated
44540	Supercontig 8	309823	313623	795	18	46	36	24	91	318	227	35	Transposable element
44545	Supercontig 8	320499	325346	2637	61	175	87	55	235	1089	854	81	Transposable element
44549	Supercontig 8	326302	327439	1267	25	95	36	28	157	524	371	31	Unannotated
44553	Supercontig 8	328487	329723	1072	22	66	38	17	126	458	310	35	Unannotated
44558	Supercontig 8	330976	339008	10931	230	722	287	269	1107	4567	3364	385	Transposable element
44592	Supercontig 8	380179	381239	214	4	19	11	4	21	83	66	6	Protein-coding gene
44595	Supercontig 8	382535	383448	207	42	149	11	3	0	2	0	0	Protein-coding gene
44621	Supercontig 8	400150	400364	17	0	0	0	1	3	8	5	0	Unannotated
44684	Supercontig 8	457277	457497	19	0	0	0	0	1	11	7	0	Protein-coding gene
44700	Supercontig 8	474435	476016	571	19	38	26	19	62	207	189	11	Transposable element
44754	Supercontig 8	496872	500200	582	16	48	18	15	62	216	189	18	Transposable element
44757	Supercontig 8	501271	502051	572	19	42	18	15	64	239	156	19	Transposable element
44773	Supercontig 8	517972	518966	137	4	10	2	3	11	62	43	2	Unannotated
45105	Supercontig 8	728225	729324	154	2	8	7	1	15	63	53	5	Transposable element
45199	Supercontig 8	820089	821307	696	33	65	38	16	77	304	149	14	Transposable element
45200	Supercontig 8	821359	821554	11	0	2	4	0	0	4	1	0	Transposable element
45210	Supercontig 8	824382	824406	3	0	0	0	0	0	3	0	0	Unannotated
45291	Supercontig 8	888486	889742	324	4	15	10	4	32	145	105	9	Unannotated
45292	Supercontig 8	889821	893503	1199	41	86	20	31	114	490	373	44	Protein-coding gene
45316	Supercontig 8	901483	901747	48	0	2	3	0	7	18	18	0	Unannotated
45334	Supercontig 8	918307	919158	277	7	19	11	11	37	98	85	9	Unannotated
45546	Supercontig 8	1168853	1169758	2333	114	270	79	72	240	959	554	45	Transposable element
45567	Supercontig 8	1195948	1197099	1276	71	110	73	70	135	427	314	76	Unannotated
45568	Supercontig 8	1197428	1198314	870	17	50	27	19	98	384	251	24	Transposable element
45569	Supercontig 8	1198374	1198866	356	4	23	10	2	30	143	133	11	Transposable element
45570	Supercontig 8	1198967	1199729	560	12	39	13	17	35	231	199	14	Transposable element
45571	Supercontig 8	1199800	1201761	785	13	49	33	32	77	311	237	33	Transposable element
45575	Supercontig 8	1202724	1203824	192	5	9	6	6	15	87	58	6	Transposable element
45584	Supercontig 8	1213383	1215289	1098	28	75	30	32	111	407	380	35	Protein-coding gene
45587	Supercontig 8	1216631	1220513	3069	88	200	93	57	270	1203	1022	136	Transposable element
45590	Supercontig 8	1223445	1230263	4161	96	308	129	89	405	1607	1384	143	Transposable element
45609	Supercontig 8	1235256	1235900	781	18	115	20	21	71	269	249	18	Transposable element
45697	Supercontig 8	1322036	1323836	188	4	11	3	2	23	77	62	6	Transposable element
45711	Supercontig 8	1329431	1329668	26	0	2	2	0	4	7	11	0	Unannotated
45861	Supercontig 8	1484890	1485336	75	2	5	6	0	12	38	10	2	Unannotated
45938	Supercontig 8	1510755	1512325	781	25	44	33	24	70	313	247	25	Transposable element
46029	Supercontig 8	1583832	1586343	1090	22	69	28	11	110	485	343	22	Transposable element
46104	Supercontig 8	1637918	1638390	67	3	13	0	2	7	24	14	4	Unannotated
46116	Supercontig 8	1640398	1640463	3	0	0	0	0	0	0	2	1	Unannotated
46162	Supercontig 8	1662064	1662148	7	0	0	0	1	0	2	4	0	Unannotated
46627	Supercontig 8	1989383	1989710	31	3	0	3	1	0	14	9	1	Transposable element
46673	Supercontig 8	2006109	2007092	430	7	56	12	13	39	153	131	19	Unannotated
46727	Supercontig 8	2036112	2036629	73	7	2	1	0	3	28	25	7	Transposable element
46840	Supercontig 8	2083722	2083857	16	0	0	5	0	2	7	0	2	Transposable element
46841	Supercontig 8	2083925	2085057	276	14	27	18	5	29	116	52	15	Transposable element
46848	Supercontig 8	2091017	2091696	7073	1325	5008	671	39	12	15	3	0	Protein-coding gene
46866	Supercontig 8	2103515	2104712	282	7	15	5	3	40	117	77	18	Transposable element
46868	Supercontig 8	2104954	2105109	26	1	1	2	0	1	11	10	0	Unannotated
46869	Supercontig 8	2105192	2105955	52	0	5	1	0	7	27	12	0	Transposable element
46879	Supercontig 8	2115275	2115755	1738	86	153	78	17	133	708	507	56	Unannotated
46880	Supercontig 8	2115819	2118476	1879	39	230	48	51	186	696	576	53	Transposable element
46965	Supercontig 8	2179509	2181663	1071	54	155	51	44	105	395	239	28	Transposable element
47014	Supercontig 8	2229440	2231904	774	22	48	26	22	61	302	261	32	Transposable element
47025	Supercontig 8	2236656	2239699	631	12	57	15	12	65	260	183	27	Unannotated
47029	Supercontig 8	2241269	2243811	16949	2748	4764	2092	1576	1885	1696	1441	747	Transposable element
47096	Supercontig 8	2286116	2287982	1729	125	110	57	47	175	639	520	56	Transposable element
47178	Supercontig 8	2368246	2370226	3309	77	211	127	66	289	1319	1088	132	Transposable element
47249	Supercontig 8	2431197	2433120	352	8	32	10	6	39	140	105	12	Protein-coding gene
47283	Supercontig 8	2462960	2464127	79	1	4	2	0	7	31	31	3	Transposable element
47400	Supercontig 8	2561912	2565343	958	20	60	29	22	95	401	289	42	Protein-coding gene
47428	Supercontig 8	2579061	2579492	25	2	7	2	0	2	3	6	3	Unannotated
47542	Supercontig 8	2658049	2658152	12	0	0	0	0	1	3	8	0	Unannotated
47621	Supercontig 8	2704500	2717195	26245	1927	2081	840	639	2717	9273	7780	988	Transposable element
47713	Supercontig 8	2819812	2819956	12	0	0	1	0	2	5	4	0	Unannotated
47714	Supercontig 8	2820024	2822176	403	8	21	16	8	37	171	132	10	Transposable element
47715	Supercontig 8	2822252	2822502	35	0	0	1	2	8	20	4	0	Transposable element
47716	Supercontig 8	2822568	2822936	340	8	25	7	9	36	169	81	5	Transposable element
47717	Supercontig 8	2823009	2824313	346	18	39	15	8	49	118	91	8	Transposable element
47820	Supercontig 8	2911055	2911080	3	0	1	0	0	0	0	2	0	Transposable element
47866	Supercontig 8	2984122	2984827	2430	56	142	76	70	268	763	854	201	Transposable element
47895	Supercontig 8	2998442	3003782	17822	543	1218	603	430	2013	6870	5432	713	Transposable element
47953	Supercontig 8	3060284	3060922	72	1	4	3	4	8	37	15	0	Unannotated
47962	Supercontig 8	3068604	3068823	25	0	2	2	2	2	9	7	1	Protein-coding gene
47963	Supercontig 8	3068941	3069905	132	0	7	3	5	5	61	51	0	Transposable element
47988	Supercontig 8	3100335	3100914	144	5	6	1	2	7	66	49	8	Unannotated
48071	Supercontig 8	3206680	3209290	597	19	42	24	10	57	246	182	17	Transposable element
48169	Supercontig 8	3263725	3263799	13	1	0	0	0	0	7	5	0	Unannotated
48179	Supercontig 8	3266835	3266982	8	0	1	0	0	0	5	2	0	Unannotated
48333	Supercontig 8	3361908	3363027	82	2	4	0	2	6	35	31	2	Protein-coding gene
48346	Supercontig 8	3368215	3368320	9	2	0	0	0	6	1	0	0	Unannotated
48367	Supercontig 8	3401980	3403407	3685	374	284	157	98	340	1078	1170	184	Unannotated
48408	Supercontig 8	3434540	3438035	14003	1129	1226	625	294	1206	4205	4757	561	Transposable element
48666	Supercontig 8	3727812	3727929	11	1	0	0	0	0	4	6	0	Transposable element
48835	Supercontig 8	3844505	3845668	162	4	16	6	2	14	76	40	4	Transposable element
48963	Supercontig 9	25923	31124	26625	730	2263	1046	604	2675	10357	7903	1047	Transposable element
48976	Supercontig 9	45813	46667	59	1	4	0	0	4	31	14	5	Transposable element
49180	Supercontig 9	207693	209658	2600	112	338	103	66	275	1034	597	75	Transposable element
49212	Supercontig 9	258553	259474	135	0	13	6	1	12	55	47	1	Protein-coding gene
49229	Supercontig 9	285268	287002	578	7	34	14	13	52	213	220	25	Unannotated
49283	Supercontig 9	338357	338578	36	0	1	1	2	1	18	13	0	Unannotated
49288	Supercontig 9	339321	339733	55	1	3	0	3	7	26	14	1	Unannotated
49290	Supercontig 9	340199	340464	45	0	2	2	0	5	16	20	0	Unannotated
49314	Supercontig 9	353750	355457	6475	139	562	203	149	646	2531	2000	245	Transposable element
49347	Supercontig 9	397353	397475	19	0	3	0	0	1	5	9	1	Transposable element
49357	Supercontig 9	399330	399750	32	0	2	1	0	5	12	7	5	Transposable element
49428	Supercontig 9	446077	450679	1325	44	104	46	26	156	493	421	35	Protein-coding gene
49940	Supercontig 9	835382	838356	2779	95	212	121	86	324	1005	845	91	Transposable element
49949	Supercontig 9	844211	847358	1831	244	157	38	31	184	629	501	47	Transposable element
50037	Supercontig 9	922119	924538	1616	51	121	45	55	195	681	431	37	Transposable element
50055	Supercontig 9	941536	942636	1334	21	70	47	34	135	527	450	50	Unannotated
50056	Supercontig 9	942697	943949	2302	49	187	90	43	241	802	796	94	Unannotated
50070	Supercontig 9	970816	971028	18	0	0	0	0	1	12	5	0	Transposable element
50071	Supercontig 9	971098	972398	321	7	12	11	6	35	130	110	10	Transposable element
50073	Supercontig 9	973206	973734	142	6	18	10	3	11	56	35	3	Transposable element
50252	Supercontig 9	1086509	1087314	118	3	15	7	7	17	41	21	7	Transposable element
50315	Supercontig 9	1135472	1137213	899	24	82	36	19	102	362	251	23	Unannotated
50339	Supercontig 9	1158353	1159754	353	6	22	9	12	35	134	122	13	Unannotated
50351	Supercontig 9	1163295	1164274	134	7	11	4	4	10	55	37	6	Transposable element
50352	Supercontig 9	1164361	1164392	9	3	0	0	0	0	4	2	0	Protein-coding gene
50358	Supercontig 9	1174611	1174944	31	1	3	1	2	3	10	11	0	Transposable element
50359	Supercontig 9	1175027	1175198	78	6	12	3	0	3	31	23	0	Transposable element
50360	Supercontig 9	1175327	1178083	523	12	39	12	8	70	224	148	10	Transposable element
50568	Supercontig 9	1418507	1421987	7862	224	763	279	199	735	2993	2374	295	Transposable element
50858	Supercontig 9	1600956	1601248	20	2	0	1	1	1	9	6	0	Protein-coding gene
50880	Supercontig 9	1613765	1615802	472	29	83	17	9	49	141	132	12	Transposable element
50887	Supercontig 9	1618143	1618791	72	2	5	1	1	3	24	34	2	Unannotated
50925	Supercontig 9	1638086	1642576	4854	105	307	126	85	501	2042	1467	221	Transposable element
50947	Supercontig 9	1675881	1676742	1536	48	163	64	36	157	665	356	47	Transposable element
50962	Supercontig 9	1686701	1688869	1382	25	80	41	30	136	561	456	53	Transposable element
50968	Supercontig 9	1695183	1699504	1387	46	108	40	27	140	534	449	43	Transposable element
51008	Supercontig 9	1747849	1750043	13540	272	685	321	296	1254	5958	4153	601	Unannotated
51009	Supercontig 9	1750167	1752669	6771	175	465	246	196	707	2889	1900	193	Transposable element
51010	Supercontig 9	1752724	1758902	16453	318	922	482	353	1544	7360	4972	502	Transposable element
51011	Supercontig 9	1759041	1761294	2994	66	185	70	50	277	1322	943	81	Transposable element
51012	Supercontig 9	1761379	1763709	4340	94	219	149	84	414	1961	1291	128	Transposable element
51013	Supercontig 9	1765638	1772004	6479	211	542	263	154	736	2440	1939	194	Transposable element
51018	Supercontig 9	1782318	1784087	2731	87	189	109	79	299	1136	748	84	Transposable element
51026	Supercontig 9	1792034	1793331	2067	48	141	68	67	227	730	690	96	Transposable element
51029	Supercontig 9	1794529	1796905	14146	360	880	639	300	1502	6117	3968	380	Unannotated
51036	Supercontig 9	1804634	1805795	9324	214	522	392	199	962	4215	2582	238	Unannotated
51106	Supercontig 9	1939416	1939661	15	0	0	1	0	0	8	6	0	Protein-coding gene
51504	Supercontig 9	2235197	2235223	2	0	0	0	0	0	2	0	0	Unannotated
51556	Supercontig 9	2297378	2301237	1801	33	118	59	53	207	705	557	69	Transposable element
51565	Supercontig 9	2309357	2313165	8777	172	479	281	163	817	3907	2702	256	Transposable element
51566	Supercontig 9	2313233	2314474	10500	211	626	281	249	1150	4009	3524	450	Transposable element
51762	Supercontig 9	2425271	2426223	69	0	9	2	2	14	19	19	4	Transposable element
51772	Supercontig 9	2430952	2431058	7	0	1	0	0	1	3	2	0	Unannotated
51774	Supercontig 9	2431818	2432379	95	2	4	2	5	10	42	23	7	Transposable element
51779	Supercontig 9	2433686	2434106	102	1	6	0	1	17	45	25	7	Unannotated
51807	Supercontig 9	2458863	2458927	9	0	2	0	0	0	4	3	0	Transposable element
51831	Supercontig 9	2481790	2483532	829	34	50	24	9	79	346	252	35	Transposable element
51840	Supercontig 9	2488352	2491049	651	16	49	22	23	73	241	197	30	Transposable element
51868	Supercontig 9	2511433	2511665	50	0	5	2	1	11	17	11	3	Transposable element
51873	Supercontig 9	2512951	2513123	32	4	4	0	0	3	11	9	1	Unannotated
51986	Supercontig 9	2580190	2581082	250	7	22	13	4	28	91	81	4	Transposable element
52057	Supercontig 9	2653815	2655452	152	4	14	5	3	19	49	56	2	Transposable element
52159	Supercontig 9	2731897	2732935	186	4	16	9	3	20	70	57	7	Transposable element
52162	Supercontig 9	2733663	2733777	10	0	0	0	0	0	4	6	0	Unannotated
52248	Supercontig 9	2777868	2779778	605	3	50	32	14	47	251	187	21	Unannotated
52444	Supercontig 9	2919242	2919747	81	4	6	4	3	5	35	18	6	Transposable element
52460	Supercontig 9	2929740	2930203	28	0	2	2	0	3	13	7	1	Unannotated
52639	Supercontig 9	3046853	3048731	9205	318	879	319	257	915	3610	2494	413	Transposable element
53142	Supercontig 9	3297779	3298000	52	1	1	2	0	3	17	27	1	Transposable element
53144	Supercontig 9	3298302	3298539	14	0	0	0	0	4	3	6	1	Unannotated
53366	Supercontig 9	3443410	3445633	342	5	33	12	9	40	130	108	5	Transposable element
53722	Supercontig 9	3740112	3742034	13376	373	899	380	327	1465	5251	4134	547	Transposable element
53772	Supercontig 9	3779248	3779442	16	2	1	0	0	0	3	6	4	Transposable element
53882	Supercontig 9	3859191	3859789	47	3	5	0	2	4	19	14	0	Unannotated
53892	Supercontig 9	3863495	3864037	76	0	13	1	3	8	25	24	2	Transposable element
54085	Supercontig 10	40861	43310	2805	118	293	103	70	273	1169	719	60	Transposable element
54225	Supercontig 10	223351	223695	67	2	2	1	1	8	37	15	1	Protein-coding gene
54262	Supercontig 10	256086	256410	153	6	20	2	1	18	65	39	2	Transposable element
54263	Supercontig 10	256485	256928	73	3	3	3	2	7	26	26	3	Transposable element
54414	Supercontig 10	373825	374150	101	4	6	5	5	9	38	34	0	Unannotated
54664	Supercontig 10	615945	616562	98	3	10	8	1	11	32	30	3	Transposable element
54694	Supercontig 10	633169	634358	1204	214	884	98	4	2	0	2	0	Transposable element
54700	Supercontig 10	636596	636912	49	3	5	1	2	9	13	13	3	Transposable element
54701	Supercontig 10	637019	638141	109	2	14	3	1	9	43	35	2	Transposable element
54884	Supercontig 10	765885	768774	1929	32	110	50	60	218	837	556	66	Transposable element
54885	Supercontig 10	768917	771877	873	10	58	25	23	71	349	301	36	Unannotated
54894	Supercontig 10	774710	775045	61	0	5	0	4	5	22	23	2	Transposable element
54895	Supercontig 10	775133	783386	3440	43	257	176	69	280	1239	1279	97	Transposable element
55107	Supercontig 10	1013205	1014793	735	16	47	28	14	91	299	208	32	Unannotated
55283	Supercontig 10	1245395	1254010	13545	309	963	393	296	1606	5472	3979	527	Transposable element
55316	Supercontig 10	1287631	1288795	1108	36	84	34	32	121	452	321	28	Transposable element
55450	Supercontig 10	1386754	1389162	2219	55	177	71	55	261	901	607	92	Transposable element
55630	Supercontig 10	1541440	1543694	566	11	39	11	10	65	221	187	22	Protein-coding gene
55632	Supercontig 10	1544071	1549353	60328	1491	4707	1833	1394	6155	24593	17886	2269	Unannotated
55636	Supercontig 10	1574049	1579922	61735	1528	4864	1944	1357	6501	25021	18135	2385	Unannotated
55644	Supercontig 10	1608850	1611611	24880	661	1952	808	568	2623	10397	6994	877	Simple repeat
55645	Supercontig 10	1611683	1612874	13018	318	983	353	258	1245	5451	3902	508	Unannotated
55649	Supercontig 10	1617877	1618284	131	5	12	3	9	8	56	34	4	Unannotated
55662	Supercontig 10	1633845	1634526	78	4	13	0	0	6	39	12	4	Protein-coding gene
55664	Supercontig 10	1635688	1637630	591	13	54	16	8	65	224	195	16	Transposable element
55676	Supercontig 10	1649765	1650795	105	0	7	1	1	9	51	26	10	Transposable element
55680	Supercontig 10	1651951	1652807	103	2	6	2	3	15	41	34	0	Transposable element
55691	Supercontig 10	1662587	1663447	163	5	6	4	4	19	79	43	3	Unannotated
55805	Supercontig 10	1751749	1752069	45	0	2	2	2	0	14	22	3	Transposable element
56033	Supercontig 10	2068942	2069578	101	1	13	1	2	5	42	33	4	Transposable element
56174	Supercontig 10	2204953	2205888	124	1	5	5	3	10	62	36	2	Unannotated
56219	Supercontig 10	2228226	2228371	9	0	0	0	0	1	4	4	0	Unannotated
56229	Supercontig 10	2232258	2232759	61	7	1	4	0	3	23	22	1	Unannotated
56288	Supercontig 10	2291409	2292011	122	6	4	6	0	10	56	35	5	Transposable element
56301	Supercontig 10	2308584	2309623	148	2	15	11	2	13	65	34	6	Transposable element
56414	Supercontig 10	2407700	2408785	108	2	11	6	6	7	46	26	4	Transposable element
56440	Supercontig 10	2418142	2419711	646	20	41	16	16	67	247	217	22	Unannotated
56451	Supercontig 10	2434608	2435952	662	15	41	16	13	76	237	242	22	Protein-coding gene
56493	Supercontig 10	2474027	2476991	1565	28	98	56	25	182	595	520	61	Transposable element
56553	Supercontig 10	2522959	2523950	272	4	19	7	2	24	113	94	9	Unannotated
56573	Supercontig 10	2536744	2536899	21	0	4	0	1	1	7	8	0	Unannotated
56575	Supercontig 10	2537748	2539446	179	6	11	1	3	13	89	49	7	Transposable element
56635	Supercontig 10	2597372	2598352	262	10	3	8	4	26	124	74	13	Transposable element
56636	Supercontig 10	2598403	2599359	259	9	23	8	6	32	98	81	2	Transposable element
56650	Supercontig 10	2620835	2622139	230	3	25	5	6	20	106	56	9	Transposable element
56651	Supercontig 10	2622203	2623781	187	5	12	11	1	19	76	54	9	Unannotated
56673	Supercontig 10	2651445	2651908	59	0	5	3	0	8	24	18	1	Unannotated
56693	Supercontig 10	2661180	2661449	33	1	1	0	0	4	18	9	0	Transposable element
56730	Supercontig 10	2678442	2678870	42	0	6	2	0	0	21	13	0	Unannotated
57097	Supercontig 10	2866934	2868348	860	19	51	40	14	103	341	267	25	Transposable element
57113	Supercontig 10	2897290	2898030	114	3	7	4	2	5	46	47	0	Transposable element
57116	Supercontig 10	2899730	2899971	56	1	3	1	2	8	26	15	0	Unannotated
57268	Supercontig 10	2984201	2984649	36	0	1	0	1	1	25	8	0	Unannotated
57295	Supercontig 10	2991656	2992457	146	2	19	5	5	6	40	69	0	Transposable element
57296	Supercontig 10	2992581	2993440	211	7	15	7	2	37	76	61	6	Transposable element
57341	Supercontig 10	3039741	3040897	178	4	9	1	9	16	84	48	7	Transposable element
57344	Supercontig 10	3041278	3042073	163	20	24	8	7	12	56	32	4	Transposable element
57345	Supercontig 10	3042383	3045640	793	26	79	36	25	106	279	213	29	Transposable element
57353	Supercontig 10	3059036	3064281	19085	434	1358	608	461	2081	7334	6111	698	Transposable element
57364	Supercontig 10	3079351	3082481	1512	65	122	52	28	158	601	427	59	Transposable element
57366	Supercontig 10	3082839	3083747	140	0	10	1	2	10	58	54	5	Transposable element
57368	Supercontig 10	3084225	3084415	74	3	4	6	0	2	20	30	9	Transposable element
57382	Supercontig 10	3099161	3101564	879	22	38	37	23	70	388	275	26	Unannotated
57383	Supercontig 10	3101699	3103899	1156	36	86	26	21	136	441	362	48	Transposable element
57390	Supercontig 10	3105590	3106827	620	13	51	11	19	62	231	213	20	Unannotated
57391	Supercontig 10	3106919	3108174	622	18	42	25	12	75	228	205	17	Unannotated
57438	Supercontig 10	3210758	3211762	134	3	10	4	4	9	61	41	2	Unannotated
57441	Supercontig 10	3212625	3213288	81	2	3	3	1	11	30	30	1	Transposable element
57446	Supercontig 10	3215092	3215520	68	2	0	4	6	9	24	22	1	Unannotated
57452	Supercontig 10	3216783	3219826	914	27	67	32	22	92	358	296	20	Transposable element
57499	Supercontig 10	3290717	3291618	248	6	22	12	5	28	88	76	11	Unannotated
57501	Supercontig 10	3291833	3293986	591	13	27	23	23	49	260	184	12	Unannotated
57516	Supercontig 10	3315204	3316122	140	6	8	4	4	18	50	46	4	Protein-coding gene
57529	Supercontig 10	3323480	3328275	26923	741	2375	1042	631	2811	10269	8107	947	Transposable element
57604	Supercontig 10	3458052	3458216	26	0	2	0	0	3	15	4	2	Unannotated
57605	Supercontig 10	3458292	3458495	34	0	2	0	4	1	18	8	1	Unannotated
57694	Supercontig 10	3521405	3521776	416	10	50	11	11	79	162	80	13	Transposable element
57696	Supercontig 10	3522125	3523885	5272	151	449	266	203	589	1902	1611	101	Transposable element
58227	Supercontig 11	283200	283866	191	8	9	6	4	18	79	58	9	Transposable element
58381	Supercontig 11	442942	444120	278	4	24	9	3	28	107	90	13	Protein-coding gene
58452	Supercontig 11	512553	518163	6744	143	583	227	153	759	2548	2014	317	Transposable element
58571	Supercontig 11	609669	610055	147	10	10	7	5	11	49	48	7	Transposable element
58572	Supercontig 11	610112	610925	276	7	32	14	3	19	111	82	8	Transposable element
58585	Supercontig 11	619822	621471	195	4	14	5	3	27	69	69	4	Protein-coding gene
58586	Supercontig 11	621531	623017	193	8	15	3	7	23	84	50	3	Protein-coding gene
58598	Supercontig 11	626456	627772	139	2	8	5	6	11	66	34	7	Unannotated
58951	Supercontig 11	814300	814375	4	0	0	0	0	1	0	3	0	Unannotated
59055	Supercontig 11	858406	859414	147	4	19	5	9	13	59	37	1	Unannotated
59096	Supercontig 11	880827	888376	17594	369	1198	503	389	2052	6825	5451	807	Transposable element
59282	Supercontig 11	1005349	1005910	570	18	53	9	19	60	226	160	25	Unannotated
59303	Supercontig 11	1014400	1014468	10	0	1	0	0	0	5	3	1	Transposable element
59680	Supercontig 11	1273199	1273835	54	0	4	1	1	6	21	21	0	Transposable element
59864	Supercontig 11	1403920	1404116	26	0	0	0	0	1	19	6	0	Unannotated
59871	Supercontig 11	1408812	1409967	157	5	17	0	4	18	69	39	5	Transposable element
60488	Supercontig 11	1893469	1895970	2099	56	168	171	51	247	714	637	55	Transposable element
60493	Supercontig 11	1897355	1901180	906	26	72	29	22	85	380	274	18	Transposable element
60631	Supercontig 11	2017181	2017365	16	0	4	0	0	0	4	8	0	Unannotated
60666	Supercontig 11	2057674	2058157	19	0	2	1	0	2	9	2	3	Protein-coding gene
60812	Supercontig 11	2154851	2154997	11	0	2	0	0	3	4	2	0	Transposable element
61366	Supercontig 11	2645144	2645638	102	7	8	4	1	6	29	45	2	Transposable element
61558	Supercontig 11	2776170	2776552	424	24	42	13	8	30	177	114	16	Transposable element
61589	Supercontig 11	2797358	2797808	85	1	9	2	1	13	31	28	0	Transposable element
61592	Supercontig 11	2798462	2799306	328	9	18	7	4	38	122	117	13	Transposable element
61593	Supercontig 11	2799408	2800569	233	9	19	7	2	28	88	73	7	Transposable element
61603	Supercontig 11	2804699	2806554	436	13	18	18	3	58	169	150	7	Protein-coding gene
61640	Supercontig 11	2831279	2833120	232	1	21	5	7	23	97	73	5	Transposable element
62476	Supercontig 11	3366228	3366313	12	0	0	0	0	0	9	3	0	Unannotated
62479	Supercontig 11	3366883	3366989	26	1	10	0	3	2	7	2	1	Transposable element
62560	Supercontig 11	3410310	3411412	1107	41	147	63	24	143	350	302	37	Transposable element
62562	Supercontig 11	3411666	3417946	6310	292	690	347	179	780	2184	1616	222	Transposable element
62589	Supercontig 11	3425978	3426142	17	0	7	0	0	0	5	5	0	Transposable element
62654	Supercontig 11	3463166	3465175	2216	119	198	109	85	274	795	572	64	Transposable element
62900	Supercontig 11	3588601	3591053	1066	14	96	12	20	89	440	344	51	Transposable element
62911	Supercontig 11	3594799	3596255	288	10	25	11	6	27	105	100	4	Transposable element
62914	Supercontig 11	3598114	3598158	6	0	1	0	0	2	2	1	0	Transposable element
62949	Supercontig 11	3636300	3637270	702	30	70	36	16	66	243	212	29	Transposable element
62966	Supercontig 11	3643658	3644992	323	11	27	20	8	43	114	81	19	Unannotated
62972	Supercontig 11	3647964	3648532	106	0	4	6	5	7	49	34	1	Transposable element
62996	Supercontig 11	3658300	3661193	2775	71	202	71	50	248	1098	944	91	Transposable element
63001	Supercontig 11	3662886	3665312	814	24	49	30	14	95	314	258	30	Unannotated
63207	Supercontig 12	175543	176101	136	5	27	6	3	10	53	29	3	Transposable element
63234	Supercontig 12	202458	204259	671	13	45	17	13	68	266	227	22	Unannotated
63379	Supercontig 12	382327	383408	1409	44	110	38	42	166	682	292	35	Transposable element
63424	Supercontig 12	418226	418762	66	0	1	4	0	6	33	22	0	Transposable element
63427	Supercontig 12	419292	420294	151	7	13	4	1	9	54	54	9	Transposable element
63433	Supercontig 12	426238	427916	2005	42	119	63	54	208	809	631	79	Unannotated
63634	Supercontig 12	735992	736897	125	4	22	10	3	17	28	38	3	Protein-coding gene
63747	Supercontig 12	884059	884669	94	3	8	3	2	5	42	27	4	Unannotated
63865	Supercontig 12	973372	974239	389	8	39	6	4	30	146	149	7	Transposable element
63980	Supercontig 12	1077669	1079155	856	31	45	48	12	86	334	271	29	Unannotated
63986	Supercontig 12	1087136	1087914	182	7	16	7	0	14	69	62	7	Transposable element
63987	Supercontig 12	1087974	1089667	500	15	34	18	16	48	186	160	23	Transposable element
63988	Supercontig 12	1089735	1091138	194	1	11	5	3	21	80	67	6	Transposable element
64021	Supercontig 12	1139828	1142669	602	9	51	17	12	54	244	203	12	Transposable element
64271	Supercontig 12	1306279	1308532	1276	34	80	37	35	115	539	403	33	Transposable element
64459	Supercontig 12	1512519	1513667	131	4	14	0	3	18	63	27	2	Transposable element
64499	Supercontig 12	1528934	1530371	4490	131	369	175	133	494	1837	1224	127	Transposable element
64530	Supercontig 12	1554297	1559371	3921	135	469	128	123	419	1379	1136	132	Transposable element
64532	Supercontig 12	1560668	1561461	214	10	21	6	6	33	83	50	5	Transposable element
64587	Supercontig 12	1631232	1632608	232	5	7	8	1	21	94	91	5	Transposable element
64590	Supercontig 12	1633155	1633972	204	4	11	10	4	20	67	85	3	Transposable element
64591	Supercontig 12	1634127	1634643	61	4	5	1	0	3	28	16	4	Transposable element
64593	Supercontig 12	1635400	1635687	49	0	0	0	0	5	23	16	5	Transposable element
64594	Supercontig 12	1635814	1636737	188	10	9	7	2	16	73	61	10	Unannotated
64598	Supercontig 12	1638445	1639074	57	2	5	2	2	1	30	13	2	Transposable element
64599	Supercontig 12	1639283	1641034	619	6	39	21	23	68	248	191	23	Unannotated
64603	Supercontig 12	1642117	1642578	113	5	9	1	7	13	34	43	1	Unannotated
64609	Supercontig 12	1644097	1644505	63	1	6	0	3	2	29	22	0	Unannotated
64615	Supercontig 12	1646224	1648269	1046	26	95	28	34	103	391	327	42	Transposable element
64617	Supercontig 12	1648908	1650169	351	8	14	7	7	35	156	109	15	Transposable element
64618	Supercontig 12	1650244	1650815	133	3	5	4	2	9	51	52	7	Transposable element
64815	Supercontig 12	1819601	1842713	104078	6113	18622	13180	8208	15492	19291	18077	5095	Transposable element
64819	Supercontig 12	1863493	1867565	8315	311	1119	482	386	1116	2965	1742	194	Transposable element
64834	Supercontig 12	1893755	1895434	6529	152	515	195	113	663	2349	2301	241	Transposable element
64835	Supercontig 12	1895596	1897516	2059	49	163	57	24	216	779	724	47	Transposable element
64836	Supercontig 12	1897586	1899278	4310	105	301	161	81	450	1624	1453	135	Transposable element
64838	Supercontig 12	1899433	1902714	3593	94	267	112	96	414	1369	1098	143	Transposable element
64839	Supercontig 12	1902800	1906246	1914	53	107	57	54	182	718	669	74	Transposable element
64840	Supercontig 12	1906486	1910533	1718	46	163	60	45	166	648	540	50	Transposable element
64844	Supercontig 12	1911796	1912931	461	14	47	10	9	54	187	124	16	Transposable element
64845	Supercontig 12	1913027	1913657	281	4	29	7	9	25	118	80	9	Unannotated
64846	Supercontig 12	1913738	1914925	729	22	53	24	18	91	295	208	18	Transposable element
64848	Supercontig 12	1915406	1916024	137	6	19	7	3	13	56	29	4	Unannotated
64849	Supercontig 12	1916104	1918523	1133	38	95	38	24	122	387	388	41	Transposable element
64850	Supercontig 12	1918756	1923894	2862	83	246	93	70	272	1118	885	95	Transposable element
64867	Supercontig 12	1964417	1967494	19800	565	1801	722	515	2053	7595	5908	641	Transposable element
64877	Supercontig 12	1976047	1977245	385	9	36	8	7	36	158	121	10	Transposable element
64899	Supercontig 12	1984587	1985528	889	19	79	26	20	94	384	221	46	Transposable element
64962	Supercontig 12	2026731	2028129	2559	60	157	95	102	352	1009	716	68	Transposable element
65170	Supercontig 12	2133728	2135163	277	5	24	10	10	26	105	79	18	Transposable element
65173	Supercontig 12	2136881	2138413	498	10	43	18	11	54	197	147	18	Unannotated
65186	Supercontig 12	2155437	2155690	19	0	0	0	1	0	9	7	2	Unannotated
65200	Supercontig 12	2161588	2161968	44	2	2	1	0	13	12	10	4	Transposable element
65299	Supercontig 12	2227917	2230999	989	55	64	20	16	127	341	327	39	Transposable element
65308	Supercontig 12	2239971	2240191	51	3	6	5	1	4	14	16	2	Protein-coding gene
65625	Supercontig 12	2435143	2435823	98	0	4	4	1	17	47	24	1	Transposable element
65627	Supercontig 12	2436019	2436141	17	0	1	0	1	1	5	9	0	Unannotated
65642	Supercontig 12	2442100	2443060	125	6	7	2	9	10	40	50	1	Unannotated
65649	Supercontig 12	2445491	2445888	44	0	1	2	0	6	23	12	0	Unannotated
65677	Supercontig 12	2477082	2478950	591	39	37	19	13	71	208	184	20	Transposable element
65678	Supercontig 12	2479028	2480288	984	40	81	37	21	94	349	339	23	Simple repeat
65683	Supercontig 12	2481685	2489204	6093	171	369	177	123	671	2392	1928	262	Transposable element
65729	Supercontig 12	2543005	2544640	4848	192	403	183	103	458	1647	1627	235	Transposable element
65752	Supercontig 12	2553565	2555236	1712	45	166	150	49	210	605	443	44	Transposable element
65753	Supercontig 12	2555314	2555423	6	1	1	0	0	0	4	0	0	Transposable element
65918	Supercontig 12	2664771	2668933	4176	645	3111	348	30	6	15	12	9	Protein-coding gene
65983	Supercontig 12	2736488	2737991	4614	149	420	184	162	543	1821	1236	99	Transposable element
66048	Supercontig 12	2812031	2812637	117	2	11	3	0	15	49	37	0	Transposable element
66162	Supercontig 12	2883466	2884303	325	4	15	18	7	29	144	97	11	Transposable element
66243	Supercontig 12	2959317	2959663	38	1	0	1	0	5	16	14	1	Transposable element
66573	Supercontig 12	3252712	3253698	298	6	38	9	12	33	118	70	12	Transposable element
67026	Supercontig 13	91808	93092	215	8	20	2	7	28	70	71	9	Transposable element
67343	Supercontig 13	419179	420795	1393	37	136	47	33	131	460	487	62	Transposable element
67348	Supercontig 13	424591	425330	400	8	42	12	0	30	167	132	9	Transposable element
67391	Supercontig 13	444663	449776	3433	80	324	61	78	314	1199	1157	220	Protein-coding gene
67912	Supercontig 13	772921	773932	105	9	18	8	1	6	31	24	8	Transposable element
67919	Supercontig 13	776014	777300	397	7	22	19	4	51	131	156	7	Transposable element
68295	Supercontig 13	1085967	1087950	906	36	65	35	15	118	346	245	46	Transposable element
68528	Supercontig 13	1271743	1271799	5	0	1	0	0	0	4	0	0	Transposable element
68695	Supercontig 13	1380741	1381215	117	6	4	4	2	19	44	38	0	Transposable element
68845	Supercontig 13	1495607	1495658	5	0	0	0	0	0	5	0	0	Unannotated
68906	Supercontig 13	1536833	1537013	13	0	0	0	0	0	9	3	1	Protein-coding gene
69002	Supercontig 13	1626097	1627375	133	3	13	3	4	22	44	37	7	Unannotated
69111	Supercontig 13	1736372	1738737	252	10	16	11	3	40	103	61	8	Unannotated
69313	Supercontig 13	1897290	1898409	214	2	23	12	4	20	98	52	3	Transposable element
69438	Supercontig 13	1973321	1975064	1415	59	94	52	38	159	525	418	70	Transposable element
69781	Supercontig 13	2207498	2207767	32	3	1	2	3	3	10	10	0	Unannotated
69804	Supercontig 13	2215416	2216567	179	6	11	2	5	16	92	44	3	Transposable element
69805	Supercontig 13	2216645	2218763	616	14	36	24	13	69	232	215	13	Transposable element
69869	Supercontig 13	2277236	2278566	429	16	43	14	11	50	175	108	12	Transposable element
69898	Supercontig 13	2293947	2295468	169	7	10	10	3	14	58	60	7	Transposable element
69932	Supercontig 13	2327312	2327961	93	2	14	0	5	11	39	19	3	Transposable element
69992	Supercontig 13	2381198	2384037	2782	49	145	51	59	280	1223	880	95	Transposable element
70042	Supercontig 13	2408490	2408616	14	0	1	2	0	0	7	4	0	Unannotated
70207	Supercontig 13	2529360	2530057	57	4	2	1	2	3	24	21	0	Transposable element
70286	Supercontig 13	2598704	2599390	114	5	7	5	2	10	49	29	7	Protein-coding gene
70319	Supercontig 13	2624144	2625531	271	1	21	6	11	24	110	88	10	Unannotated
70320	Supercontig 13	2625591	2626172	88	1	6	4	5	6	34	29	3	Transposable element
70365	Supercontig 13	2672944	2672969	1	0	0	0	0	0	0	1	0	Transposable element
70556	Supercontig 13	2777416	2777496	5	0	0	0	0	1	1	3	0	Transposable element
70582	Supercontig 13	2790789	2794844	4953	159	367	187	101	508	1963	1527	141	Transposable element
70660	Supercontig 13	2859131	2859361	22	0	4	0	0	1	6	10	1	Unannotated
70662	Supercontig 13	2859763	2860383	97	0	2	0	2	8	44	34	7	Unannotated
70695	Supercontig 13	2891943	2892110	26	0	0	5	1	3	12	5	0	Transposable element
70713	Supercontig 13	2900064	2900442	53	1	3	0	1	8	24	16	0	Transposable element
70716	Supercontig 13	2901159	2901788	60	3	6	1	1	1	32	16	0	Transposable element
70721	Supercontig 13	2902981	2904142	190	3	22	1	6	26	66	59	7	Protein-coding gene
70722	Supercontig 13	2904357	2904724	69	0	2	6	1	10	33	13	4	Unannotated
70726	Supercontig 13	2905957	2907784	1361	49	91	46	26	149	561	404	35	Transposable element
70753	Supercontig 13	2937635	2939196	659	7	48	21	14	52	272	219	26	Transposable element
70764	Supercontig 13	2954152	2955063	68	4	2	5	2	11	22	21	1	Transposable element
70907	Supercontig 13	3086845	3086876	2	0	0	0	0	0	1	1	0	Unannotated
70916	Supercontig 13	3089132	3089311	179	7	15	1	1	10	112	30	3	Transposable element
70954	Supercontig 13	3119324	3119960	80	8	11	1	5	11	16	27	1	Transposable element
71095	Supercontig 14	45128	47040	1082	45	131	48	30	116	400	277	35	Transposable element
71118	Supercontig 14	72353	77072	1712	44	135	47	50	135	674	573	54	Transposable element
71317	Supercontig 14	232066	232201	13	2	1	0	0	2	4	4	0	Transposable element
71550	Supercontig 14	378263	378382	12	0	0	1	0	1	4	6	0	Unannotated
71732	Supercontig 14	486424	486759	23	0	1	0	1	0	15	6	0	Transposable element
71801	Supercontig 14	528988	529306	49	0	2	2	1	5	24	15	0	Transposable element
71835	Supercontig 14	549963	551263	503	23	63	13	10	50	176	154	14	Unannotated
72780	Supercontig 14	1175183	1175207	1	0	0	0	0	0	1	0	0	Unannotated
72809	Supercontig 14	1195972	1196861	146	7	9	2	4	12	62	44	6	Transposable element
72860	Supercontig 14	1219945	1220184	12	0	3	1	0	0	1	6	1	Unannotated
72936	Supercontig 14	1259475	1261035	292	2	27	8	10	32	121	81	11	Transposable element
73250	Supercontig 14	1505692	1507091	184	12	8	12	14	24	64	45	5	Transposable element
73296	Supercontig 14	1541866	1541996	39	0	5	6	0	3	15	10	0	Transposable element
73592	Supercontig 14	1736209	1736444	35	0	3	1	0	0	14	13	4	Unannotated
73671	Supercontig 14	1806142	1807474	218	12	12	17	4	41	66	59	7	Unannotated
73681	Supercontig 14	1812985	1813249	890	157	144	151	117	99	129	42	51	Simple repeat
73860	Supercontig 14	2014333	2014455	12	2	1	1	0	2	2	4	0	Unannotated
73878	Supercontig 14	2028716	2030329	234	1	15	3	9	23	114	64	5	Unannotated
73962	Supercontig 14	2092984	2093091	37	0	2	0	5	1	16	13	0	Transposable element
74708	Supercontig 14	2583807	2584213	90	0	1	2	3	10	41	28	5	Unannotated
74867	Supercontig 14	2679486	2679877	513	18	31	20	5	41	170	208	20	Unannotated
74880	Supercontig 14	2699333	2700694	297	8	21	6	4	22	131	96	9	Transposable element
74980	Supercontig 14	2830541	2830834	22	3	1	1	1	3	7	6	0	Unannotated
75038	Supercontig 14	2895279	2896445	177	2	10	5	1	9	60	84	6	Unannotated
75054	Supercontig 14	2917775	2922185	24535	3153	1696	718	594	2465	8309	6904	696	Transposable element
75420	Supercontig 15	140302	140807	444	15	39	24	10	47	173	122	14	Transposable element
75776	Supercontig 15	392583	394221	776	19	79	32	20	81	286	231	28	Transposable element
75810	Supercontig 15	408987	409011	1	0	0	0	0	0	1	0	0	Transposable element
76041	Supercontig 15	586302	587002	171	2	19	6	4	12	75	51	2	Transposable element
76287	Supercontig 15	757406	758137	132	3	19	8	6	7	35	44	10	Unannotated
76301	Supercontig 15	763811	766764	1474	41	105	55	33	144	627	434	35	Simple repeat
76302	Supercontig 15	766829	769648	817	21	41	23	19	64	368	250	31	Transposable element
76314	Supercontig 15	774219	774490	104	5	10	1	3	10	35	37	3	Unannotated
76320	Supercontig 15	776496	777191	73	1	1	1	2	10	31	25	2	Transposable element
76340	Supercontig 15	786091	786627	56	0	1	3	0	6	18	22	6	Transposable element
76356	Supercontig 15	792636	798729	15995	421	1226	563	414	1763	6016	5126	466	Transposable element
76534	Supercontig 15	949329	954282	21189	590	1693	716	517	2151	7845	6879	798	Transposable element
76558	Supercontig 15	976427	977097	122	2	12	0	1	15	52	36	4	Transposable element
76676	Supercontig 15	1099773	1101367	1286	38	109	45	36	121	516	376	45	Transposable element
76931	Supercontig 15	1220596	1223657	9194	1560	692	301	231	1017	2958	2248	187	Transposable element
77332	Supercontig 15	1513322	1513611	44	0	0	3	0	2	20	19	0	Unannotated
77351	Supercontig 15	1529097	1530416	1393	23	70	55	42	153	575	434	41	Transposable element
77461	Supercontig 15	1641244	1641790	237	2	18	6	4	15	120	66	6	Transposable element
77829	Supercontig 15	2004813	2004944	47	5	4	3	2	6	21	6	0	Transposable element
78180	Supercontig 15	2225067	2225859	691	11	37	23	15	52	300	244	9	Transposable element
78331	Supercontig 15	2322126	2323181	300	7	24	10	5	37	127	81	9	Transposable element
78714	Supercontig 15	2530021	2530379	28	0	2	1	0	1	8	14	2	Unannotated
79119	Supercontig 15	2831073	2831531	27	1	0	0	1	1	15	6	3	Unannotated
79206	Supercontig 15	2898044	2899165	1714	38	101	50	45	138	442	693	207	Transposable element
79218	Supercontig 15	2908243	2909294	378	6	29	6	10	25	172	126	4	Unannotated
79222	Supercontig 15	2911677	2913008	296	2	18	6	8	32	137	82	11	Unannotated
79228	Supercontig 15	2915634	2918015	596	13	43	21	12	65	239	185	18	Protein-coding gene
79233	Supercontig 15	2919677	2922953	829	15	50	25	23	91	330	267	28	Protein-coding gene
79609	Supercontig 16	186695	188657	413	7	27	17	5	48	179	122	8	Protein-coding gene
79657	Supercontig 16	220128	221644	3277	147	264	150	74	333	1357	834	118	Transposable element
79665	Supercontig 16	229846	230733	8462	185	555	372	221	877	3325	2669	258	Transposable element
79687	Supercontig 16	246611	248175	363	16	32	14	17	39	130	101	14	Transposable element
79779	Supercontig 16	322331	322930	106	8	6	2	3	10	36	41	0	Transposable element
79784	Supercontig 16	331659	332390	58	0	5	2	1	3	24	18	5	Unannotated
79903	Supercontig 16	402573	404695	6333	207	537	237	190	747	2385	1811	219	Transposable element
80069	Supercontig 16	500630	503455	956	22	62	18	24	110	405	281	34	Protein-coding gene
80082	Supercontig 16	516501	518320	518	6	35	25	15	46	225	153	13	Unannotated
80083	Supercontig 16	518377	518901	135	3	9	0	0	15	69	31	8	Unannotated
80084	Supercontig 16	518960	520842	380	29	38	10	8	33	137	109	16	Transposable element
80119	Supercontig 16	575576	577774	1353	38	128	43	28	145	537	399	35	Transposable element
80310	Supercontig 16	761221	762198	199	1	9	5	8	22	85	60	9	Unannotated
80316	Supercontig 16	766288	768268	346	13	18	9	12	27	141	115	11	Unannotated
80466	Supercontig 16	854485	855366	253	3	21	6	4	28	125	62	4	Unannotated
80612	Supercontig 16	1022709	1023820	135	3	9	9	2	14	48	44	6	Transposable element
80614	Supercontig 16	1024377	1025039	97	1	7	7	3	4	36	35	4	Unannotated
80616	Supercontig 16	1026598	1028504	462	12	26	16	15	62	166	141	24	Transposable element
80617	Supercontig 16	1028606	1031062	1210	32	92	30	27	114	508	370	37	Transposable element
80625	Supercontig 16	1040661	1040720	7	0	0	0	0	0	4	0	3	Unannotated
80638	Supercontig 16	1049552	1049578	2	0	0	0	0	0	2	0	0	Unannotated
81079	Supercontig 16	1354869	1356253	428	9	21	18	4	38	222	102	14	Transposable element
81082	Supercontig 16	1356881	1357606	226	5	16	11	6	24	85	79	0	Transposable element
81314	Supercontig 16	1522050	1522244	13	0	2	0	0	2	1	8	0	Unannotated
81356	Supercontig 16	1551574	1551600	2	0	0	0	1	0	1	0	0	Unannotated
81632	Supercontig 16	1807451	1808958	213	5	4	5	9	24	83	73	10	Unannotated
81919	Supercontig 16	1991278	1992719	358	8	32	10	5	39	132	108	24	Transposable element
82028	Supercontig 16	2050672	2050762	13	3	0	0	0	1	7	2	0	Unannotated
82136	Supercontig 16	2098340	2098411	6	0	0	0	0	0	5	0	1	Unannotated
82352	Supercontig 16	2297431	2298715	1048	30	62	19	19	117	418	344	39	Transposable element
82404	Supercontig 16	2329856	2330151	55	0	1	0	0	5	27	21	1	Unannotated
82470	Supercontig 16	2385042	2387130	4252	125	356	126	101	484	1648	1276	136	Transposable element
82471	Supercontig 16	2387222	2388720	946	25	89	39	22	72	389	288	22	Unannotated
82478	Supercontig 16	2390795	2391278	125	2	6	0	4	18	45	48	2	Unannotated
82515	Supercontig 16	2409806	2410093	14	0	0	1	0	0	7	6	0	Transposable element
82580	Supercontig 16	2454810	2458735	8544	222	626	261	175	910	3449	2586	315	Transposable element
83038	Supercontig 16	2919312	2920128	324	8	18	21	8	39	91	122	17	Unannotated
83126	Supercontig 16	2971776	2972307	8438	1027	6849	515	19	3	11	12	2	Protein-coding gene
83364	Supercontig 17	137551	138411	1445	62	132	70	40	160	548	376	57	Unannotated
83507	Supercontig 17	241151	243148	508	13	42	14	12	44	199	164	20	Unannotated
83708	Supercontig 17	382845	384060	301	6	26	10	6	37	117	87	12	Protein-coding gene
83763	Supercontig 17	426397	429397	3018	64	291	100	85	320	1177	870	111	Transposable element
83793	Supercontig 17	445878	446357	283	7	7	8	4	26	114	99	18	Transposable element
83842	Supercontig 17	483531	486191	750	21	58	25	13	68	303	239	23	Protein-coding gene
83917	Supercontig 17	532666	533653	95	9	3	3	4	10	33	29	4	Unannotated
83921	Supercontig 17	534440	535269	129	0	6	3	3	13	53	46	5	Unannotated
83924	Supercontig 17	536371	537858	472	10	29	9	10	59	178	158	19	Transposable element
83948	Supercontig 17	578680	579959	226	2	23	5	7	20	93	75	1	Unannotated
83952	Supercontig 17	591594	592134	93	1	8	2	2	8	44	22	6	Transposable element
83974	Supercontig 17	614307	614568	42	1	4	5	0	6	13	13	0	Transposable element
84008	Supercontig 17	648909	650631	565	7	36	24	6	76	228	172	16	Transposable element
84261	Supercontig 17	840375	841330	126	0	13	10	1	18	54	26	4	Transposable element
84271	Supercontig 17	850906	851563	290	19	15	24	10	69	109	38	6	Transposable element
84331	Supercontig 17	872880	873486	123	0	4	4	0	12	57	40	6	Transposable element
84341	Supercontig 17	889473	889676	10	0	1	0	0	4	5	0	0	Protein-coding gene
84584	Supercontig 17	1048498	1049868	318	11	16	8	20	43	122	84	14	Transposable element
84586	Supercontig 17	1051161	1052547	465	24	40	15	11	56	204	105	10	Transposable element
84590	Supercontig 17	1054616	1056715	834	16	51	30	17	97	336	255	32	Transposable element
84594	Supercontig 17	1058658	1059949	1078	32	74	29	35	99	445	335	29	Transposable element
84755	Supercontig 17	1269236	1269694	115	7	16	3	6	17	42	23	1	Transposable element
84887	Supercontig 17	1413611	1415329	1500	53	79	44	24	159	600	485	56	Unannotated
84911	Supercontig 17	1454339	1455467	148	2	7	5	2	18	55	53	6	Transposable element
84913	Supercontig 17	1456264	1457630	265	3	9	4	3	28	114	89	15	Unannotated
84992	Supercontig 17	1543093	1543771	70	2	4	1	2	7	21	32	1	Transposable element
85019	Supercontig 17	1606317	1609249	1055	18	95	41	17	89	402	359	34	Transposable element
85022	Supercontig 17	1610257	1610905	93	2	0	1	0	4	47	38	1	Unannotated
85024	Supercontig 17	1611204	1611638	56	0	3	1	7	0	26	19	0	Unannotated
85025	Supercontig 17	1611692	1612124	85	1	3	5	2	6	25	40	3	Unannotated
85028	Supercontig 17	1612499	1613330	82	0	10	4	2	11	35	19	1	Transposable element
85060	Supercontig 17	1652639	1653198	56	1	3	2	0	1	31	16	2	Unannotated
85089	Supercontig 17	1681013	1681471	51	0	6	1	2	5	22	15	0	Unannotated
85138	Supercontig 17	1726321	1726700	25	0	0	3	0	1	19	2	0	Unannotated
85144	Supercontig 17	1729083	1730173	168	6	9	1	0	12	77	54	9	Transposable element
85146	Supercontig 17	1730876	1733409	478	7	19	13	13	48	203	161	14	Transposable element
85456	Supercontig 17	2025863	2027213	363	5	27	15	7	44	152	104	9	Transposable element
85458	Supercontig 17	2027596	2028863	216	6	10	9	2	26	90	65	8	Transposable element
85516	Supercontig 17	2061684	2062709	175	2	10	1	3	26	77	54	2	Transposable element
85548	Supercontig 17	2103801	2104493	10658	413	1119	376	280	1213	4034	2915	308	Unannotated
85556	Supercontig 17	2108791	2114980	6312	201	586	250	172	696	2384	1837	186	Transposable element
85566	Supercontig 17	2122598	2124118	31158	966	2701	889	737	3144	11470	10212	1039	Unannotated
85567	Supercontig 17	2125030	2128941	83074	2616	7196	2396	1890	8404	30268	27504	2800	Unannotated
85570	Supercontig 17	2136915	2139220	34424	1390	3366	1110	821	3951	13283	9417	1086	Protein-coding gene
85573	Supercontig 17	2146116	2151411	107642	3415	9293	3050	2494	10973	39413	35371	3633	Protein-coding gene
85590	Supercontig 17	2206613	2209142	60916	2236	5754	1842	1375	6291	21896	19548	1974	Unannotated
85593	Supercontig 17	2215165	2217406	51371	1794	4911	1524	1087	4908	18108	17235	1804	Unannotated
85783	Supercontig 17	2391610	2393525	1983	69	143	64	64	212	823	559	49	Transposable element
85805	Supercontig 17	2402151	2402869	916	17	75	39	28	96	247	370	44	Transposable element
85859	Supercontig 17	2439864	2442857	1711	52	146	76	28	168	642	545	54	Transposable element
86005	Supercontig 17	2512633	2512856	10	0	0	1	0	0	4	4	1	Transposable element
86162	Supercontig 18	16178	17513	1042	28	91	47	26	91	416	312	31	Transposable element
86487	Supercontig 18	311463	313238	1972	26	101	53	36	175	915	601	65	Transposable element
86515	Supercontig 18	349835	351476	133	4	11	4	5	13	38	53	5	Protein-coding gene
86659	Supercontig 18	508789	522334	199370	6142	14546	7462	5170	19572	78258	59133	9087	Transposable element
86664	Supercontig 18	543546	554852	161439	4783	11051	5924	4184	15907	62889	48908	7793	Unannotated
86703	Supercontig 18	577013	577167	9	0	1	0	0	0	3	5	0	Unannotated
86707	Supercontig 18	577952	578513	58	0	2	0	0	7	24	22	3	Transposable element
86716	Supercontig 18	582648	583084	61	2	4	2	0	5	27	19	2	Transposable element
86740	Supercontig 18	609452	609934	18	1	0	0	2	1	4	7	3	Transposable element
86761	Supercontig 18	618226	618976	62	1	2	4	1	8	17	28	1	Protein-coding gene
86764	Supercontig 18	619687	620217	31	0	2	0	0	4	8	15	2	Unannotated
86813	Supercontig 18	652903	653985	168	5	16	7	4	21	53	56	6	Transposable element
86829	Supercontig 18	661302	661378	6	0	0	0	0	0	6	0	0	Unannotated
87017	Supercontig 18	817891	818459	65	2	5	3	3	5	19	23	5	Unannotated
87181	Supercontig 18	898571	899880	113	1	6	4	3	6	59	33	1	Transposable element
87230	Supercontig 18	924262	926432	7098	162	468	182	181	918	2852	2060	275	Transposable element
87265	Supercontig 18	938999	942854	13914	2527	10244	977	58	11	61	26	10	Transposable element
87270	Supercontig 18	945931	948815	12552	2292	9250	877	53	6	44	19	11	Transposable element
87454	Supercontig 18	1075791	1076575	157	4	20	7	4	17	51	50	4	Transposable element
87487	Supercontig 18	1115199	1116943	256	0	13	6	3	16	127	82	9	Protein-coding gene
87677	Supercontig 18	1235282	1235559	30	2	2	0	0	4	13	9	0	Unannotated
87686	Supercontig 18	1239241	1239362	14	0	0	0	0	1	2	8	3	Unannotated
87687	Supercontig 18	1239440	1239481	3	0	0	0	0	0	1	2	0	Unannotated
87737	Supercontig 18	1297129	1300845	2570	64	186	105	63	226	980	819	127	Transposable element
87755	Supercontig 18	1307554	1310790	2498	92	167	89	49	250	947	809	95	Transposable element
87756	Supercontig 18	1310859	1311821	822	8	41	24	16	68	366	277	22	Transposable element
87757	Supercontig 18	1311960	1312544	463	16	23	6	17	45	190	156	10	Transposable element
87758	Supercontig 18	1312629	1313877	461	4	24	10	17	55	194	141	16	Transposable element
87759	Supercontig 18	1313988	1315834	737	13	32	17	17	86	288	266	18	Unannotated
87760	Supercontig 18	1315946	1322307	6914	224	676	271	179	700	2647	1916	301	Transposable element
87788	Supercontig 18	1334993	1336860	6479	122	359	187	142	670	2844	1972	183	Transposable element
87789	Supercontig 18	1337882	1339234	1518	26	121	68	35	197	570	472	29	Transposable element
87790	Supercontig 18	1341174	1343023	4767	132	328	194	111	535	1758	1448	261	Unannotated
87791	Supercontig 18	1343088	1343515	172	1	15	1	3	14	83	49	6	Unannotated
87792	Supercontig 18	1343567	1343772	123	3	3	9	3	16	47	34	8	Unannotated
87793	Supercontig 18	1343873	1344072	60	0	4	0	0	12	21	21	2	Unannotated
87796	Supercontig 18	1344573	1345615	342	9	19	16	8	37	149	95	9	Transposable element
87797	Supercontig 18	1345739	1348376	960	26	59	33	23	84	402	306	27	Transposable element
87798	Supercontig 18	1348470	1348753	108	2	10	4	5	6	53	24	4	Transposable element
87800	Supercontig 18	1349286	1357143	4183	248	465	312	149	402	1417	1090	100	Transposable element
87827	Supercontig 18	1392880	1393101	29	1	0	3	0	7	6	10	2	Unannotated
87945	Supercontig 18	1456178	1456815	1088	18	100	31	22	91	465	342	19	Transposable element
87996	Supercontig 18	1518686	1521197	1264	36	90	31	40	154	466	398	49	Transposable element
88008	Supercontig 18	1525032	1527406	3360	112	275	133	94	359	1384	882	121	Transposable element
88014	Supercontig 18	1537915	1542550	916	147	642	94	13	5	3	10	2	Transposable element
88124	Supercontig 18	1619061	1619235	12	0	0	1	0	1	6	4	0	Unannotated
88126	Supercontig 18	1619946	1621469	1656	45	150	49	44	186	688	441	53	Transposable element
88168	Supercontig 18	1658471	1660354	479	16	62	7	5	73	177	129	10	Transposable element
88205	Supercontig 18	1688652	1689431	77	3	9	2	1	8	22	31	1	Unannotated
88220	Supercontig 18	1696355	1697131	181	1	7	7	10	21	67	63	5	Unannotated
88223	Supercontig 18	1697409	1698277	232	4	21	9	3	16	98	66	15	Unannotated
88277	Supercontig 18	1742544	1743946	1502	48	108	45	34	130	626	442	69	Transposable element
88414	Supercontig 18	1840483	1842876	549	10	51	22	8	57	194	178	29	Unannotated
88416	Supercontig 18	1843293	1844109	227	6	15	7	3	17	88	74	17	Simple repeat
88424	Supercontig 18	1846128	1846744	112	2	11	2	1	13	45	32	6	Transposable element
88427	Supercontig 18	1847195	1847762	108	1	5	4	3	16	43	31	5	Transposable element
88465	Supercontig 18	1877737	1877869	13	0	0	0	0	0	7	6	0	Unannotated
88472	Supercontig 18	1880098	1880422	66	0	5	1	1	8	30	20	1	Transposable element
88601	Supercontig 18	2010361	2010638	34	0	5	0	0	8	13	8	0	Transposable element
88827	Supercontig 18	2195458	2197115	1129	15	75	39	21	123	441	375	40	Unannotated
88853	Supercontig 18	2229272	2230726	4831	159	465	173	177	599	1887	1253	118	Transposable element
88941	Supercontig 18	2294616	2301267	16327	2721	11970	1363	105	37	72	48	11	Transposable element
88948	Supercontig 18	2304014	2304805	281	11	35	5	5	29	108	84	4	Protein-coding gene
88949	Supercontig 18	2304871	2305677	153	5	9	3	1	27	55	41	12	Unannotated
88982	Supercontig 18	2343261	2343288	3	0	0	0	0	0	0	3	0	Unannotated
89018	Supercontig 18	2374697	2375045	59	1	1	1	3	8	25	20	0	Unannotated
89048	Supercontig 18	2386002	2386608	135	4	0	8	0	24	58	33	8	Protein-coding gene
89063	Supercontig 18	2390536	2391084	54	1	1	3	3	2	28	15	1	Protein-coding gene
89228	Supercontig 18	2459985	2460214	30	0	3	0	0	0	18	7	2	Unannotated
89400	Supercontig 19	52957	53076	8	0	0	0	0	2	4	2	0	Unannotated
89403	Supercontig 19	53639	53737	19	0	2	0	1	2	8	4	2	Unannotated
89412	Supercontig 19	56528	56553	4	3	0	0	0	0	0	1	0	Unannotated
89536	Supercontig 19	142111	142888	64	0	4	8	1	8	37	6	0	Transposable element
89567	Supercontig 19	151052	152966	363	6	20	6	12	38	158	110	13	Transposable element
89607	Supercontig 19	164604	165254	172	4	12	5	6	15	64	59	7	Protein-coding gene
89608	Supercontig 19	165398	166941	220	7	16	12	4	29	82	64	6	Protein-coding gene
89753	Supercontig 19	354052	357859	4856	154	369	189	92	485	1938	1483	146	Transposable element
90080	Supercontig 19	576652	578113	630	23	52	23	17	89	259	143	24	Transposable element
90105	Supercontig 19	585574	585946	33	0	1	1	1	3	18	7	2	Transposable element
90107	Supercontig 19	586383	586492	8	0	0	0	1	0	6	1	0	Transposable element
90108	Supercontig 19	586851	588634	499	24	53	11	10	52	187	149	13	Transposable element
90121	Supercontig 19	606891	611657	6804	168	376	198	177	612	2905	2168	200	Transposable element
90184	Supercontig 19	684735	685509	62	1	2	1	1	0	35	22	0	Unannotated
90212	Supercontig 19	731901	733312	4450	81	267	130	112	658	1526	1491	185	Transposable element
90316	Supercontig 19	835062	835416	22	0	4	0	1	5	7	5	0	Unannotated
90322	Supercontig 19	838275	838568	54	2	8	1	3	3	21	16	0	Transposable element
90428	Supercontig 19	889916	890114	30	0	2	0	0	0	20	7	1	Unannotated
90622	Supercontig 19	1006836	1007584	158	3	8	1	7	15	67	50	7	Protein-coding gene
90624	Supercontig 19	1007815	1008534	186	5	13	3	6	16	83	53	7	Unannotated
90626	Supercontig 19	1008918	1008998	7	0	1	0	1	2	2	1	0	Unannotated
90643	Supercontig 19	1026494	1029815	5261	132	330	165	142	558	2121	1626	187	Transposable element
90645	Supercontig 19	1030386	1032508	2026	29	119	44	24	188	867	680	75	Unannotated
90646	Supercontig 19	1032607	1034102	623	17	19	20	10	66	244	224	23	Unannotated
90647	Supercontig 19	1034163	1034925	497	12	48	11	12	42	186	151	35	Transposable element
90648	Supercontig 19	1035004	1035529	298	9	29	14	3	24	127	80	12	Transposable element
90649	Supercontig 19	1035580	1041269	3392	61	234	84	46	353	1401	1100	113	Transposable element
90682	Supercontig 19	1066286	1068789	638	7	43	17	11	68	268	209	15	Unannotated
90683	Supercontig 19	1068885	1072582	1386	24	127	40	24	147	512	450	62	Transposable element
90833	Supercontig 19	1200474	1206089	4758	99	314	160	104	473	1925	1511	172	Protein-coding gene
90848	Supercontig 19	1226596	1227370	211	8	8	8	13	23	80	62	9	Unannotated
90861	Supercontig 19	1235061	1235149	7	0	5	2	0	0	0	0	0	Protein-coding gene
91006	Supercontig 19	1363432	1365569	346	3	19	11	7	48	151	95	12	Unannotated
91085	Supercontig 19	1449382	1461816	44003	1209	3684	1528	1111	4701	17079	13232	1459	Transposable element
91093	Supercontig 19	1467974	1468483	420	8	42	21	4	41	172	123	9	Protein-coding gene
91094	Supercontig 19	1468551	1469102	695	28	47	29	10	64	241	250	26	Transposable element
91095	Supercontig 19	1469166	1470251	918	20	75	24	17	99	366	295	22	Transposable element
91096	Supercontig 19	1470320	1474266	3038	94	217	105	77	384	1163	899	99	Transposable element
91103	Supercontig 19	1476389	1478591	2632	69	163	53	40	268	1109	853	77	Transposable element
91133	Supercontig 19	1514001	1525463	50987	1347	4026	1837	1300	5329	19080	16166	1902	Transposable element
91142	Supercontig 19	1537215	1537272	15	0	0	0	0	6	5	4	0	Unannotated
91182	Supercontig 19	1559238	1561548	4674	107	377	146	91	556	1884	1334	179	Unannotated
91198	Supercontig 19	1598916	1602690	8135	217	592	232	166	990	3220	2411	307	Unannotated
91202	Supercontig 19	1606286	1612042	13055	314	939	393	249	1574	5197	3902	487	Unannotated
91219	Supercontig 19	1659304	1659603	11	1	1	0	0	0	7	1	1	Unannotated
91278	Supercontig 19	1750041	1750764	152	4	10	8	4	14	50	58	4	Transposable element
91367	Supercontig 19	1847976	1849903	3719	89	380	125	94	320	1236	1252	223	Transposable element
91378	Supercontig 19	1853542	1854109	93	2	9	2	2	8	28	33	9	Transposable element
91430	Supercontig 19	1875909	1876134	22	0	3	0	2	3	9	3	2	Transposable element
91483	Supercontig 19	1913360	1914982	376	10	17	7	14	37	170	111	10	Unannotated
91487	Supercontig 19	1916801	1917596	203	6	14	14	2	18	83	61	5	Unannotated
91488	Supercontig 19	1917654	1918875	254	15	29	5	1	30	100	71	3	Unannotated
91496	Supercontig 19	1936643	1938208	255	0	11	8	4	27	99	96	10	Protein-coding gene
91506	Supercontig 19	1941271	1942426	299	13	24	11	4	18	123	97	9	Protein-coding gene
91509	Supercontig 19	1943487	1944697	359	7	38	8	16	28	146	105	11	Transposable element
91604	Supercontig 19	2083785	2085061	270	9	20	7	3	36	106	82	7	Protein-coding gene
91607	Supercontig 19	2086714	2089215	1018	22	72	31	29	111	399	324	30	Transposable element
91637	Supercontig 19	2117008	2117540	256	5	23	11	7	24	100	82	4	Transposable element
91642	Supercontig 19	2120536	2121069	172	14	33	12	6	18	47	34	8	Transposable element
91720	Supercontig 19	2202062	2203782	371	6	26	8	2	42	144	131	12	Protein-coding gene
91752	Supercontig 19	2248145	2248333	19	3	13	0	1	2	0	0	0	Protein-coding gene
91766	Supercontig 19	2282532	2282908	61	1	0	1	0	4	27	27	1	Protein-coding gene
92170	Supercontig 20	270512	271320	119	6	12	4	0	9	54	30	4	Transposable element
92383	Supercontig 20	397844	401275	16894	555	1313	540	450	1927	6838	4695	576	Transposable element
92395	Supercontig 20	422774	423598	94	0	7	5	2	9	36	33	2	Transposable element
92590	Supercontig 20	579554	582068	692	26	49	18	15	70	271	227	16	Unannotated
92592	Supercontig 20	582599	582889	22	0	0	0	0	1	10	9	2	Unannotated
92709	Supercontig 20	683537	685085	342	12	20	13	4	27	147	111	8	Unannotated
92969	Supercontig 20	862007	862691	216	9	33	10	9	22	74	54	5	Unannotated
92971	Supercontig 20	865462	868332	1534	43	123	54	47	153	611	465	38	Transposable element
93250	Supercontig 20	1093441	1094434	388	9	32	28	10	37	114	138	20	Unannotated
93342	Supercontig 20	1159158	1161009	662	14	52	23	8	69	217	265	14	Transposable element
93354	Supercontig 20	1172474	1175945	21543	614	1857	805	509	2280	8483	6304	691	Transposable element
93396	Supercontig 20	1196897	1197622	136	7	6	3	6	13	57	43	1	Unannotated
93413	Supercontig 20	1213596	1218169	4233	93	263	109	131	473	1664	1354	146	Transposable element
93414	Supercontig 20	1218266	1220184	1591	25	112	29	34	129	722	484	56	Transposable element
93415	Supercontig 20	1220272	1223047	1584	61	129	50	42	153	653	446	50	Transposable element
93418	Supercontig 20	1223538	1225982	3272	107	312	101	62	342	1196	1013	139	Transposable element
93420	Supercontig 20	1226358	1227231	601	17	44	16	11	62	236	185	30	Unannotated
93436	Supercontig 20	1232108	1232379	206	27	20	8	5	18	64	62	2	Transposable element
93455	Supercontig 20	1237781	1238081	48	2	1	0	0	3	17	24	1	Unannotated
93464	Supercontig 20	1240909	1241142	12	0	2	0	0	3	3	4	0	Unannotated
93465	Supercontig 20	1241193	1241606	30	1	0	1	0	3	11	14	0	Transposable element
93472	Supercontig 20	1245809	1246732	159	5	23	6	1	19	61	41	3	Transposable element
93479	Supercontig 20	1249874	1250411	320	9	24	12	8	35	130	92	10	Transposable element
93672	Supercontig 20	1403607	1404362	1465	23	119	50	29	130	451	620	43	Transposable element
93709	Supercontig 20	1444508	1448827	1213	50	94	45	29	134	464	371	26	Transposable element
93719	Supercontig 20	1456007	1458494	8607	309	564	245	222	903	3617	2442	305	Transposable element
93750	Supercontig 20	1503238	1503678	56	1	6	1	1	4	23	19	1	Unannotated
93751	Supercontig 20	1503752	1505083	265	4	16	4	6	33	93	107	2	Unannotated
93773	Supercontig 20	1529977	1530530	111	3	6	6	1	20	58	14	3	Transposable element
93791	Supercontig 20	1539076	1539199	19	0	8	1	0	1	5	3	1	Transposable element
94051	Supercontig 20	1804373	1804648	36	0	4	2	0	5	15	8	2	Unannotated
94080	Supercontig 20	1828008	1828773	371	18	35	10	9	37	155	85	22	Transposable element
94091	Supercontig 20	1831824	1835898	2239	59	214	73	49	251	810	700	83	Transposable element
94119	Supercontig 20	1865950	1867525	251	4	22	12	1	24	106	76	6	Transposable element
94130	Supercontig 20	1874095	1876344	842	20	52	27	16	78	348	267	34	Transposable element
94179	Supercontig 20	1918150	1919554	210	8	13	5	2	19	80	77	6	Unannotated
94193	Supercontig 20	1939382	1940002	183	13	14	5	3	26	66	48	8	Unannotated
94377	Supercontig 20	2046232	2047485	281	6	23	4	2	38	122	72	14	Transposable element
94390	Supercontig 20	2063586	2064296	104	8	9	9	4	12	37	21	4	Transposable element
94884	Supercontig 21	55602	59061	4131	85	316	125	84	453	1771	1194	103	Transposable element
94923	Supercontig 21	98161	104372	5804	174	527	227	130	614	2254	1698	180	Transposable element
95388	Supercontig 21	558060	558980	153	1	6	13	4	24	54	43	8	Transposable element
95497	Supercontig 21	641233	641395	32	0	5	4	0	0	16	7	0	Unannotated
95607	Supercontig 21	715753	716504	244	2	24	8	11	22	99	66	12	Transposable element
95608	Supercontig 21	716564	716919	65	2	6	2	1	6	20	21	7	Transposable element
95876	Supercontig 21	939494	941337	2094	60	185	71	58	233	821	594	72	Transposable element
95899	Supercontig 21	981872	982741	115	2	10	1	8	10	53	30	1	Transposable element
95992	Supercontig 21	1040037	1041048	78	0	0	4	3	2	37	30	2	Protein-coding gene
96018	Supercontig 21	1062106	1062757	163	6	8	6	3	9	67	57	7	Unannotated
96024	Supercontig 21	1073806	1074786	99	2	13	0	5	6	34	32	7	Protein-coding gene
96352	Supercontig 21	1251746	1252176	72	2	5	4	4	11	19	24	3	Transposable element
96417	Supercontig 21	1301167	1302402	743	15	61	26	26	72	275	253	15	Transposable element
96499	Supercontig 21	1348715	1349947	409	10	30	8	5	51	167	128	10	Transposable element
96501	Supercontig 21	1350183	1350622	156	8	6	5	9	18	63	43	4	Unannotated
96503	Supercontig 21	1351212	1351652	41	4	5	0	1	3	12	8	8	Simple repeat
96522	Supercontig 21	1366333	1368279	431	18	20	14	20	44	169	125	21	Transposable element
96581	Supercontig 21	1404014	1406025	7288	1289	5346	567	40	16	19	9	2	Transposable element
96596	Supercontig 21	1415592	1416542	81	1	4	3	0	11	41	19	2	Transposable element
96600	Supercontig 21	1417587	1417951	40	3	2	0	1	2	16	15	1	Transposable element
96602	Supercontig 21	1418314	1418962	63	0	5	3	1	4	29	18	3	Transposable element
96658	Supercontig 21	1462626	1463433	126	8	11	2	6	8	38	50	3	Transposable element
96783	Supercontig 21	1581145	1581450	49	0	7	0	0	5	16	21	0	Unannotated
97169	Supercontig 21	1814172	1815509	821	42	94	46	13	82	335	194	15	Transposable element
97323	Supercontig 21	1882363	1884284	10394	311	899	387	254	1004	3740	3361	438	Transposable element
97413	Supercontig 21	1935533	1935678	7	0	0	0	0	0	4	3	0	Unannotated
97421	Supercontig 21	1938440	1938562	15	0	6	0	0	0	7	2	0	Unannotated
97473	Supercontig 21	1970054	1970433	109	3	9	1	5	10	42	39	0	Unannotated
97837	Supercontig 21	2177611	2178232	701	20	71	34	11	76	280	180	29	Transposable element
97860	Supercontig 21	2199566	2200277	586	21	43	37	18	79	229	141	18	Unannotated
97913	Supercontig 21	2266635	2267992	644	29	35	30	13	92	253	182	10	Transposable element
98079	Supercontig 22	150444	150574	27	0	2	1	0	2	12	5	5	Unannotated
98490	Supercontig 22	401584	404001	874	16	57	26	16	89	362	286	22	Protein-coding gene
98571	Supercontig 22	466812	466928	11	0	0	0	0	0	6	0	5	Unannotated
98579	Supercontig 22	469278	469477	8	0	0	0	0	2	5	0	1	Unannotated
98696	Supercontig 22	586815	588346	833	39	73	42	26	128	334	160	31	Transposable element
98748	Supercontig 22	646235	649458	3163	73	176	128	86	336	1280	991	93	Transposable element
99156	Supercontig 22	966961	968674	1331	42	76	30	33	146	524	429	51	Transposable element
99163	Supercontig 22	972016	972058	3	0	0	0	0	0	3	0	0	Unannotated
99205	Supercontig 22	989998	992007	484	19	38	20	8	47	176	160	16	Transposable element
99211	Supercontig 22	998915	1000097	317	18	22	13	8	35	122	90	9	Transposable element
99321	Supercontig 22	1078241	1078328	20	1	2	1	2	5	5	4	0	Unannotated
99383	Supercontig 22	1136563	1137226	35	2	0	0	1	5	15	12	0	Protein-coding gene
99388	Supercontig 22	1142275	1143309	155	6	14	4	2	16	53	54	6	Transposable element
99390	Supercontig 22	1143648	1145362	168	1	12	5	11	25	55	54	5	Unannotated
99410	Supercontig 22	1158409	1160338	779	32	65	17	21	108	288	223	25	Transposable element
99455	Supercontig 22	1194346	1194981	359	17	26	16	15	27	154	95	9	Unannotated
99456	Supercontig 22	1195041	1195612	127	1	12	8	6	16	39	43	2	Unannotated
99464	Supercontig 22	1205595	1206504	2163	61	168	61	54	195	964	600	60	Transposable element
99473	Supercontig 22	1208914	1209153	16	0	0	5	0	2	2	7	0	Unannotated
99482	Supercontig 22	1212403	1213147	62	1	7	2	0	10	16	21	5	Transposable element
99521	Supercontig 22	1233964	1235359	126	0	11	6	1	9	57	38	4	Protein-coding gene
99543	Supercontig 22	1254701	1255208	160	7	16	3	5	24	48	52	5	Transposable element
100047	Supercontig 22	1627636	1631592	2738	94	250	109	67	327	992	818	81	Transposable element
100088	Supercontig 22	1652921	1653459	98	1	5	4	5	9	30	40	4	Transposable element
100089	Supercontig 22	1653552	1653668	28	0	0	3	4	2	6	13	0	Transposable element
100090	Supercontig 22	1653739	1654069	88	0	5	0	3	10	50	15	5	Transposable element
100092	Supercontig 22	1654753	1656971	428	8	32	10	9	33	180	143	13	Transposable element
100093	Supercontig 22	1657028	1657324	61	3	4	2	0	8	15	29	0	Unannotated
100122	Supercontig 22	1683053	1683550	64	2	6	4	0	2	20	25	5	Transposable element
100165	Supercontig 22	1711144	1711946	97	2	1	0	1	7	49	34	3	Transposable element
100375	Supercontig 22	1868465	1870096	682	10	23	23	19	71	289	220	27	Transposable element
100821	Supercontig 22	2207186	2207426	16	0	0	0	0	0	8	8	0	Unannotated
100912	Supercontig 22	2249219	2250806	636	17	46	27	12	51	278	189	16	Transposable element
101889	Supercontig 23	658241	658917	113	2	11	3	2	10	53	30	2	Unannotated
102033	Supercontig 23	767730	769996	3433	96	277	132	90	403	1273	1080	82	Transposable element
102166	Supercontig 23	845872	846740	136	4	14	4	4	8	56	42	4	Unannotated
102194	Supercontig 23	876341	878220	242	8	21	5	6	24	96	75	7	Transposable element
102247	Supercontig 23	934469	935084	282	4	23	10	10	31	117	77	10	Transposable element
102471	Supercontig 23	1072361	1074009	334	6	25	11	3	22	150	110	7	Transposable element
102719	Supercontig 23	1232349	1234831	2484	81	195	102	62	286	895	773	90	Transposable element
102749	Supercontig 23	1260838	1262923	1265	21	80	30	39	145	496	407	47	Protein-coding gene
102885	Supercontig 23	1358657	1359964	260	11	11	5	7	30	107	77	12	Transposable element
103051	Supercontig 23	1450685	1451633	243	9	12	10	6	39	77	87	3	Transposable element
103053	Supercontig 23	1451965	1454092	983	29	70	33	15	90	405	299	42	Transposable element
103063	Supercontig 23	1457753	1458186	67	0	5	3	0	7	31	18	3	Unannotated
103065	Supercontig 23	1458422	1458703	39	0	0	0	0	4	18	17	0	Unannotated
103364	Supercontig 23	1656693	1656727	6	3	0	0	0	0	3	0	0	Transposable element
103545	Supercontig 23	1804406	1804873	35	0	3	1	0	2	10	18	1	Transposable element
103565	Supercontig 23	1811251	1811305	46	0	0	5	0	2	19	18	2	Transposable element
103614	Supercontig 23	1839331	1839848	362	6	42	10	19	38	136	95	16	Transposable element
103630	Supercontig 23	1854652	1854676	2	0	0	0	0	0	2	0	0	Transposable element
103631	Supercontig 23	1854881	1855231	53	1	5	2	1	8	19	17	0	Transposable element
104056	Supercontig 23	2146861	2148990	619	10	35	8	24	68	245	205	24	Transposable element
104058	Supercontig 23	2149461	2149903	71	0	7	5	1	1	29	27	1	Transposable element
104103	Supercontig 23	2200747	2202161	733	12	59	23	24	74	284	249	8	Transposable element
104110	Supercontig 23	2208716	2209935	415	19	21	10	8	47	151	143	16	Transposable element
104802	Supercontig 24	364038	367757	1516	40	136	52	36	187	502	509	54	Transposable element
105354	Supercontig 24	777673	777847	8	0	3	0	0	0	4	1	0	Transposable element
105469	Supercontig 24	873426	873528	7	0	2	0	0	0	5	0	0	Transposable element
105607	Supercontig 24	958290	958498	18	0	0	0	0	0	8	10	0	Unannotated
105660	Supercontig 24	990936	991351	93	5	8	5	0	6	35	32	2	Transposable element
105709	Supercontig 24	1051306	1051840	76	0	4	1	0	5	34	28	4	Transposable element
105723	Supercontig 24	1056368	1056655	10	0	0	2	0	0	4	3	1	Unannotated
105851	Supercontig 24	1170441	1171927	580	31	97	36	13	68	187	131	17	Protein-coding gene
105891	Supercontig 24	1197227	1200350	3368	100	266	120	104	317	1324	1013	124	Transposable element
106023	Supercontig 24	1257708	1259399	2403	67	131	91	49	308	963	684	110	Transposable element
106620	Supercontig 24	1670781	1670876	13	0	3	0	0	6	2	2	0	Transposable element
106628	Supercontig 24	1672672	1674036	319	12	20	8	14	33	127	97	8	Transposable element
106671	Supercontig 24	1753915	1756089	753	13	52	15	20	83	329	224	17	Unannotated
106674	Supercontig 24	1757352	1760329	720	10	44	15	11	72	285	253	30	Transposable element
106677	Supercontig 24	1761079	1762015	202	4	8	6	3	15	96	63	7	Transposable element
106678	Supercontig 24	1762088	1763495	329	13	8	14	1	27	130	127	9	Transposable element
106679	Supercontig 24	1764108	1764703	122	2	13	0	1	14	49	41	2	Unannotated
106744	Supercontig 24	1825617	1826557	354	12	45	14	11	44	137	90	1	Transposable element
107057	Supercontig 24	2130813	2134614	2696	158	205	52	117	356	990	696	122	Transposable element
107107	Supercontig 24	2227410	2229834	2179	39	116	78	35	185	968	701	57	Unannotated
107133	Supercontig 25	3867	5178	4338	138	339	150	102	489	1723	1273	124	Transposable element
107143	Supercontig 25	48956	53884	17492	400	1335	600	454	2001	6745	5432	525	Transposable element
107281	Supercontig 25	214935	218050	1252	34	86	41	24	118	478	433	38	Transposable element
107285	Supercontig 25	220591	220840	31	0	0	0	0	2	15	12	2	Transposable element
107301	Supercontig 25	228186	228325	14	1	0	0	0	1	5	7	0	Transposable element
107419	Supercontig 25	330849	331003	10	0	1	0	0	0	8	1	0	Transposable element
107471	Supercontig 25	367756	368916	157	2	12	4	4	28	64	41	2	Transposable element
107684	Supercontig 25	569257	569562	32	0	1	0	0	2	19	10	0	Protein-coding gene
107710	Supercontig 25	589818	590473	68	3	2	0	0	9	35	14	5	Unannotated
107714	Supercontig 25	592049	592620	72	0	4	2	3	9	35	16	3	Unannotated
107715	Supercontig 25	592767	593943	188	4	21	7	4	12	70	63	7	Transposable element
107801	Supercontig 25	709367	710019	106	2	4	1	0	15	35	38	11	Unannotated
107806	Supercontig 25	711930	714366	311	6	21	15	7	30	122	99	11	Unannotated
107809	Supercontig 25	714905	715861	177	4	14	3	4	11	88	47	6	Unannotated
107828	Supercontig 25	730188	732062	1048	32	96	45	19	109	408	291	48	Transposable element
107832	Supercontig 25	733925	736488	2011	45	127	51	57	190	781	705	55	Transposable element
107833	Supercontig 25	736628	737513	561	12	56	15	3	51	248	164	12	Unannotated
107836	Supercontig 25	737972	738932	701	13	32	20	23	72	282	226	33	Transposable element
107837	Supercontig 25	738996	739718	955	45	81	26	22	87	372	274	48	Transposable element
107852	Supercontig 25	758408	759424	132	1	8	1	3	20	55	35	9	Unannotated
107868	Supercontig 25	772680	773695	163	0	13	4	4	17	62	61	2	Transposable element
107879	Supercontig 25	780201	780340	23	0	2	0	1	1	16	3	0	Transposable element
107995	Supercontig 25	845885	847050	338	11	38	15	11	52	129	75	7	Transposable element
108042	Supercontig 25	895198	895505	47	0	2	2	0	6	16	18	3	Unannotated
108077	Supercontig 25	928063	928198	13	0	0	0	0	3	7	3	0	Unannotated
108292	Supercontig 25	1148818	1155408	274034	44386	50515	39340	34373	33449	31898	24951	15122	Transposable element
108321	Supercontig 25	1171376	1173918	714	18	51	36	22	67	270	226	24	Transposable element
108332	Supercontig 25	1188702	1190807	611	11	44	10	19	58	219	230	20	Protein-coding gene
108333	Supercontig 25	1190889	1191371	44	1	2	1	1	3	20	15	1	Unannotated
108358	Supercontig 25	1211627	1211728	7	1	0	0	0	0	5	1	0	Unannotated
108363	Supercontig 25	1212553	1214347	293	6	19	11	7	34	107	91	18	Unannotated
109040	Supercontig 25	1700554	1701277	78	3	5	2	4	8	21	33	2	Transposable element
109041	Supercontig 25	1701342	1701974	182	4	12	3	4	33	56	64	6	Transposable element
109051	Supercontig 25	1713074	1714637	516	7	54	14	11	60	211	143	16	Transposable element
109103	Supercontig 25	1737914	1743594	4212	119	345	147	56	429	1684	1296	136	Transposable element
109128	Supercontig 25	1767716	1771265	3084	95	247	115	74	308	1194	943	108	Transposable element
109136	Supercontig 25	1774274	1775874	660	18	56	30	15	61	256	202	22	Transposable element
109137	Supercontig 25	1775955	1776368	173	7	16	6	1	25	49	66	3	Transposable element
109140	Supercontig 25	1776774	1778387	1936	71	198	91	81	208	784	443	60	Transposable element
109142	Supercontig 25	1778602	1779236	173	4	12	4	5	14	65	61	8	Transposable element
109143	Supercontig 25	1779314	1780933	334	11	43	5	6	39	112	111	7	Transposable element
109151	Supercontig 25	1792006	1793086	1180	33	136	47	35	92	511	296	30	Transposable element
109180	Supercontig 25	1820404	1821154	99	6	3	2	2	7	56	23	0	Transposable element
109183	Supercontig 25	1821639	1822286	88	4	12	0	5	5	39	21	2	Unannotated
109234	Supercontig 25	1846486	1847972	4711	179	459	181	173	518	1874	1213	114	Transposable element
109249	Supercontig 25	1858793	1859361	65	7	2	1	0	10	22	19	4	Transposable element
109253	Supercontig 25	1864323	1865268	450	20	36	25	16	64	161	118	10	Transposable element
109314	Supercontig 25	1931879	1934149	18570	500	1419	697	467	2021	7105	5703	658	Transposable element
109362	Supercontig 25	2001088	2002445	424	10	23	15	7	28	172	150	19	Unannotated
109477	Supercontig 25	2053499	2055994	489	17	29	7	5	39	219	151	22	Transposable element
109805	Supercontig 26	234582	234750	140	13	17	14	8	6	38	42	2	Transposable element
110743	Supercontig 26	724536	725548	193	4	17	4	3	17	73	69	6	Transposable element
110866	Supercontig 26	847599	847811	12	0	0	0	1	0	7	4	0	Transposable element
110954	Supercontig 26	898390	899344	427	4	36	4	8	40	156	160	19	Transposable element
111041	Supercontig 26	981650	982844	975	26	85	41	23	81	388	301	30	Transposable element
111133	Supercontig 26	1023332	1023393	12	0	0	0	0	1	9	2	0	Unannotated
111253	Supercontig 26	1149365	1153794	1989	55	135	86	58	203	757	646	49	Transposable element
111333	Supercontig 26	1205092	1206516	393	12	27	9	6	40	147	145	7	Transposable element
111336	Supercontig 26	1208116	1208374	33	0	0	0	0	11	18	4	0	Transposable element
111519	Supercontig 26	1400924	1402178	130	4	9	2	6	9	61	37	2	Transposable element
111719	Supercontig 26	1538640	1538793	31	0	3	0	0	2	12	12	2	Transposable element
111742	Supercontig 26	1548819	1550538	1036	26	90	42	30	119	386	306	37	Transposable element
111794	Supercontig 26	1603336	1604469	133	16	9	8	5	11	50	29	5	Transposable element
111814	Supercontig 26	1653266	1653779	163	1	5	6	3	15	73	47	13	Transposable element
111921	Supercontig 26	1695104	1697173	1554	42	145	61	39	173	551	483	60	Transposable element
111937	Supercontig 26	1710759	1712902	7124	176	544	244	186	760	2695	2177	342	Transposable element
111970	Supercontig 26	1751883	1756831	10775	1542	861	380	232	977	3486	2945	352	Transposable element
112012	Supercontig 26	1777080	1777563	46	1	1	2	0	4	24	13	1	Transposable element
112065	Supercontig 26	1799139	1800604	344	8	25	4	10	42	127	103	25	Transposable element
112069	Supercontig 26	1801760	1802376	667	105	374	63	30	26	26	21	22	Protein-coding gene
112179	Supercontig 26	1909003	1910536	383	15	39	13	8	39	143	118	8	Transposable element
112266	Supercontig 26	1944249	1944888	195	1	25	6	6	14	95	41	7	Unannotated
112747	Supercontig 27	56647	59885	2063	48	152	83	57	193	780	684	66	Transposable element
113112	Supercontig 27	318910	323419	1472	47	114	44	33	157	583	429	65	Transposable element
113117	Supercontig 27	329542	329920	179	7	6	3	3	12	87	52	9	Unannotated
113227	Supercontig 27	400089	403504	1228	33	93	44	29	112	469	412	36	Transposable element
113232	Supercontig 27	412955	414739	555	16	32	9	6	62	216	197	17	Transposable element
113234	Supercontig 27	414900	416886	778	10	48	27	9	78	297	279	30	Transposable element
113236	Supercontig 27	418977	419536	146	4	7	10	2	10	61	49	3	Unannotated
113247	Supercontig 27	425261	426125	124	1	9	4	7	20	50	23	10	Unannotated
113248	Supercontig 27	426405	428270	653	15	35	17	8	58	286	224	10	Unannotated
113269	Supercontig 27	440222	441415	164	3	29	8	3	24	53	42	2	Transposable element
113278	Supercontig 27	445029	446534	135890	19307	104653	10542	787	133	264	163	41	Unannotated
113333	Supercontig 27	508073	509100	281	3	22	4	4	20	119	95	14	Protein-coding gene
113422	Supercontig 27	571265	571676	326	29	39	9	4	52	127	61	5	Transposable element
114081	Supercontig 27	1068468	1072401	8516	221	717	290	246	859	3029	2756	398	Transposable element
114083	Supercontig 27	1074027	1076671	3902	85	336	135	94	466	1381	1274	131	Transposable element
114455	Supercontig 27	1354038	1355248	142	0	14	3	5	11	59	41	9	Unannotated
114586	Supercontig 27	1457322	1459249	1044	16	59	43	24	114	397	358	33	Transposable element
114685	Supercontig 27	1523798	1524075	33	0	1	0	1	3	14	12	2	Unannotated
114686	Supercontig 27	1524197	1524651	29	1	3	1	2	5	10	7	0	Unannotated
114694	Supercontig 27	1527457	1528927	586	27	72	31	15	37	182	140	82	Transposable element
114695	Supercontig 27	1529010	1529415	63	0	8	4	1	8	21	20	1	Unannotated
114894	Supercontig 27	1645555	1646646	98	0	8	0	0	5	53	32	0	Unannotated
114981	Supercontig 27	1740435	1741725	187	6	14	5	2	25	73	52	10	Transposable element
114985	Supercontig 27	1749005	1750862	1816	62	176	67	51	175	639	583	63	Transposable element
114993	Supercontig 27	1757855	1757971	4	0	1	0	0	0	3	0	0	Transposable element
115059	Supercontig 27	1781634	1782099	46	0	2	2	3	4	25	10	0	Unannotated
115102	Supercontig 27	1799734	1799805	4	0	0	0	0	0	4	0	0	Transposable element
115255	Supercontig 27	1865092	1865214	9	0	0	0	0	0	7	2	0	Unannotated
115356	Supercontig 27	1922613	1923295	42	2	4	8	0	7	14	7	0	Protein-coding gene
115359	Supercontig 27	1926396	1928914	1833	42	131	75	43	221	649	615	57	Transposable element
115388	Supercontig 27	1956382	1957248	70	0	4	4	1	3	33	23	2	Unannotated
115392	Supercontig 27	1957712	1958782	160	4	7	6	6	22	61	45	9	Unannotated
115413	Supercontig 27	1993178	1993608	86	0	5	5	1	2	32	34	7	Unannotated
115918	Supercontig 28	377033	380634	13251	415	1111	414	383	1353	5117	4053	405	Transposable element
116222	Supercontig 28	574989	576272	432	15	36	17	10	37	177	125	15	Protein-coding gene
116420	Supercontig 28	715602	716642	2527	113	291	167	77	284	841	700	54	Transposable element
116497	Supercontig 28	792262	794630	4585	175	415	166	178	520	1739	1257	135	Transposable element
116522	Supercontig 28	802530	807022	9537	1653	6865	902	62	16	20	14	5	Transposable element
116536	Supercontig 28	811814	814796	7384	1444	530	262	180	702	2220	1848	198	Transposable element
116703	Supercontig 28	953979	954144	14	0	0	0	0	0	4	10	0	Unannotated
116934	Supercontig 28	1148609	1148772	16	0	0	0	0	2	5	9	0	Unannotated
116944	Supercontig 28	1153755	1155014	175	1	11	5	5	11	77	58	7	Transposable element
116991	Supercontig 28	1201645	1201835	17	0	1	1	0	0	8	6	1	Unannotated
116993	Supercontig 28	1202678	1202948	17	2	0	0	0	1	12	2	0	Unannotated
117028	Supercontig 28	1219998	1220199	30	3	1	0	0	3	15	8	0	Transposable element
117072	Supercontig 28	1254052	1254965	178	8	12	2	7	22	68	50	9	Transposable element
117079	Supercontig 28	1256945	1257733	128	6	15	8	3	8	55	33	0	Transposable element
117495	Supercontig 28	1575116	1578234	729	12	60	28	21	94	305	191	18	Transposable element
117808	Supercontig 28	1825604	1825958	44	0	2	1	1	9	13	16	2	Transposable element
118019	Supercontig 28	2017382	2019122	5471	162	412	244	130	512	1849	1889	273	Transposable element
118064	Supercontig 28	2048328	2048523	38	0	6	0	1	2	6	19	4	Transposable element
118102	Supercontig 28	2087058	2087224	788	79	206	54	37	75	120	174	43	Unannotated
118611	Supercontig 29	324731	324821	14	0	1	0	0	1	5	7	0	Unannotated
119261	Supercontig 29	793647	794402	86	3	2	2	3	12	45	16	3	Unannotated
119342	Supercontig 29	848137	848581	502	24	116	37	24	56	165	54	26	Transposable element
119403	Supercontig 29	915445	915561	7	0	0	0	0	0	2	4	1	Unannotated
119425	Supercontig 29	940182	941854	1349	38	124	42	27	169	489	426	34	Transposable element
119672	Supercontig 29	1210071	1211185	181	5	12	8	4	10	82	57	3	Protein-coding gene
119815	Supercontig 29	1350029	1350133	644	211	95	55	20	61	51	133	18	Unannotated
120333	Supercontig 29	1762527	1762753	19	0	1	3	0	1	8	3	3	Unannotated
120334	Supercontig 29	1762843	1770691	15369	354	1074	448	343	1715	5887	4829	719	Transposable element
120467	Supercontig 29	1889278	1889777	125	2	1	2	3	8	66	40	3	Transposable element
121311	Supercontig 30	398991	400820	1087	28	81	30	18	127	430	328	45	Transposable element
121326	Supercontig 30	413004	414481	685	10	45	27	21	63	287	221	11	Protein-coding gene
121363	Supercontig 30	472758	473143	17	0	0	0	0	6	7	4	0	Transposable element
121487	Supercontig 30	564585	564836	18	0	0	0	0	0	12	6	0	Transposable element
121503	Supercontig 30	572475	574456	509	17	50	18	11	61	178	153	21	Transposable element
121692	Supercontig 30	730514	731632	1246	35	118	48	32	134	488	361	30	Unannotated
121801	Supercontig 30	836103	836368	123	2	3	0	5	8	47	54	4	Unannotated
121803	Supercontig 30	836825	837584	528	17	87	40	15	73	148	138	10	Transposable element
121847	Supercontig 30	880007	880305	24	1	1	0	1	2	15	4	0	Transposable element
121862	Supercontig 30	886310	888455	2237	96	245	86	56	238	869	594	53	Transposable element
121897	Supercontig 30	904082	905697	332	11	30	10	9	42	117	96	17	Transposable element
121977	Supercontig 30	975607	975724	9	0	0	0	0	1	0	8	0	Transposable element
122077	Supercontig 30	1086134	1086467	88	7	9	4	1	10	30	25	2	Transposable element
122082	Supercontig 30	1087493	1092709	2199	68	139	66	34	266	836	725	65	Transposable element
122088	Supercontig 30	1113865	1116903	17092	506	1560	637	414	1771	6679	4999	526	Transposable element
122117	Supercontig 30	1136868	1137166	25	1	1	1	0	2	14	5	1	Transposable element
122295	Supercontig 30	1300731	1300822	5	0	0	0	0	0	1	4	0	Protein-coding gene
122843	Supercontig 30	1556460	1557795	2792	92	258	89	86	285	1045	824	113	Transposable element
122856	Supercontig 30	1568190	1568396	28	2	1	1	1	5	14	4	0	Unannotated
122958	Supercontig 30	1651362	1651950	193	14	9	7	0	11	65	78	9	Unannotated
122970	Supercontig 30	1660985	1662810	675	24	33	20	7	81	276	208	26	Transposable element
123038	Supercontig 30	1702469	1703376	209	3	18	6	6	21	76	68	11	Unannotated
123050	Supercontig 30	1718362	1718726	24	0	0	0	2	1	6	15	0	Unannotated
123054	Supercontig 30	1719275	1719872	105	6	3	1	2	8	51	29	5	Transposable element
123058	Supercontig 30	1720564	1720654	5	0	0	0	0	0	2	3	0	Unannotated
123095	Supercontig 30	1751483	1753489	476	12	27	9	18	57	188	151	14	Transposable element
123246	Supercontig 30	1865886	1866703	93	13	66	11	1	0	1	1	0	Protein-coding gene
123454	Supercontig 30	2011619	2013683	818	16	66	28	13	86	336	259	14	Transposable element
123780	Supercontig 31	461974	462811	938	66	128	46	46	121	327	189	15	Transposable element
126298	Supercontig 31	1930715	1931155	1240	44	81	19	22	150	533	353	38	Unannotated
127002	Supercontig 32	339816	339962	13	0	3	0	3	0	4	3	0	Unannotated
127184	Supercontig 32	453331	453405	7	0	0	0	0	0	3	4	0	Unannotated
127220	Supercontig 32	479532	479701	21	1	0	1	0	0	15	3	1	Unannotated
127227	Supercontig 32	483141	483805	167	2	13	5	4	18	84	40	1	Transposable element
127234	Supercontig 32	494309	495134	379	11	34	13	8	53	145	106	9	Unannotated
127359	Supercontig 32	592860	593001	64	3	18	4	4	6	21	6	2	Transposable element
127390	Supercontig 32	625082	625259	64	10	15	3	2	5	16	12	1	Transposable element
127415	Supercontig 32	640237	640555	33	0	1	2	0	6	16	8	0	Transposable element
127470	Supercontig 32	692556	698187	5180	138	364	175	129	571	2085	1566	152	Transposable element
127488	Supercontig 32	730277	731376	228	4	14	6	8	32	75	81	8	Transposable element
127549	Supercontig 32	754253	754646	62	2	4	3	1	9	24	15	4	Transposable element
127577	Supercontig 32	763033	763602	32	1	3	0	1	4	14	7	2	Unannotated
127690	Supercontig 32	840263	841186	73	0	3	1	1	7	31	24	6	Unannotated
127702	Supercontig 32	865390	866870	299	6	18	9	4	32	131	88	11	Transposable element
127706	Supercontig 32	867778	869609	530	7	31	11	8	71	220	171	11	Transposable element
127762	Supercontig 32	912332	912377	19	0	1	0	0	3	11	4	0	Unannotated
127948	Supercontig 32	1046782	1046984	12	0	1	0	0	4	2	5	0	Transposable element
127953	Supercontig 32	1048580	1050411	611	13	57	23	24	67	243	151	33	Transposable element
127966	Supercontig 32	1057116	1057564	51	6	37	2	0	0	1	0	5	Protein-coding gene
128006	Supercontig 32	1095641	1097058	416	11	35	16	11	37	192	101	13	Transposable element
128158	Supercontig 32	1198918	1202381	1285	24	96	45	25	137	489	418	51	Transposable element
128337	Supercontig 32	1385766	1391636	11814	343	975	402	274	1268	4599	3561	392	Transposable element
128425	Supercontig 32	1459838	1461046	216	2	18	4	4	13	94	75	6	Transposable element
128493	Supercontig 32	1516258	1516297	2	0	0	0	0	1	0	0	1	Unannotated
128887	Supercontig 32	1813240	1813465	43	2	5	0	0	5	12	19	0	Unannotated
128900	Supercontig 32	1821158	1821628	47	0	2	0	0	3	15	24	3	Protein-coding gene
128915	Supercontig 32	1833347	1835095	1546	37	109	59	37	143	619	480	62	Transposable element
128994	Supercontig 32	1907811	1908995	3555	99	224	120	74	371	1270	1253	144	Transposable element
130060	Supercontig 33	606826	608280	2825	115	385	128	97	286	1054	650	110	Transposable element
130853	Supercontig 33	1117547	1118693	1637	67	115	67	47	139	646	504	52	Transposable element
130863	Supercontig 33	1124081	1125512	292	9	14	5	13	39	132	73	7	Transposable element
130874	Supercontig 33	1134029	1134775	102	2	5	3	0	11	40	38	3	Transposable element
130875	Supercontig 33	1134846	1135019	9	0	0	0	0	1	7	1	0	Transposable element
130880	Supercontig 33	1136656	1136870	32	0	3	5	0	4	15	4	1	Unannotated
130882	Supercontig 33	1137398	1142029	7308	214	550	266	193	805	2769	2298	213	Transposable element
130969	Supercontig 33	1230895	1231644	244	6	19	4	3	30	88	90	4	Transposable element
130998	Supercontig 33	1259083	1260134	279	5	33	3	12	39	106	75	6	Unannotated
131045	Supercontig 33	1299518	1302095	1231	26	87	40	37	125	481	397	38	Transposable element
132108	Supercontig 34	419122	421209	1108	31	72	16	19	111	451	368	40	Transposable element
132189	Supercontig 34	465511	465832	27	0	4	0	0	1	16	5	1	Unannotated
132254	Supercontig 34	511933	517214	6169	209	716	259	181	674	2171	1711	248	Transposable element
132257	Supercontig 34	521347	523094	9265	252	749	333	273	1006	3693	2598	361	Transposable element
132358	Supercontig 34	594468	594992	52	0	3	0	1	6	25	16	1	Transposable element
132512	Supercontig 34	690113	690172	4	0	0	0	0	0	0	3	1	Transposable element
132513	Supercontig 34	690244	691697	202	8	19	4	2	19	93	54	3	Transposable element
132534	Supercontig 34	711983	712052	14	2	0	0	0	5	5	2	0	Unannotated
132536	Supercontig 34	712545	712884	68	3	4	2	5	3	24	27	0	Unannotated
132573	Supercontig 34	740926	742097	584	10	31	14	20	59	227	211	12	Transposable element
132714	Supercontig 34	866718	868159	818	14	53	36	15	69	331	276	24	Transposable element
132715	Supercontig 34	868243	869922	1296	37	94	37	30	136	546	380	36	Transposable element
132852	Supercontig 34	1005947	1006281	4940	1087	704	831	451	937	387	322	221	Simple repeat
132953	Supercontig 34	1161146	1161935	159	2	23	3	2	11	52	61	5	Transposable element
132958	Supercontig 34	1164223	1164730	37	5	7	0	0	2	11	12	0	Unannotated
132964	Supercontig 34	1167128	1169879	2043	70	166	79	51	229	755	619	74	Transposable element
132995	Supercontig 34	1214403	1214456	4	0	1	2	0	0	0	1	0	Protein-coding gene
133062	Supercontig 34	1318038	1322120	8950	291	729	348	279	1042	3574	2470	217	Transposable element
133979	Supercontig 35	93251	93612	31	4	3	2	0	0	5	17	0	Transposable element
134084	Supercontig 35	203830	208081	13206	2220	9701	1119	82	31	32	12	9	Transposable element
134147	Supercontig 35	288361	288559	23	1	16	2	0	1	2	1	0	Unannotated
134150	Supercontig 35	289188	291524	430	65	325	28	2	0	4	6	0	Protein-coding gene
134241	Supercontig 35	353143	353170	39	6	28	5	0	0	0	0	0	Unannotated
134442	Supercontig 35	535003	535179	19	0	1	0	0	2	8	8	0	Transposable element
134487	Supercontig 35	603006	604065	208	3	20	11	9	16	97	50	2	Transposable element
134524	Supercontig 35	624571	625482	497	16	101	26	8	38	189	105	14	Transposable element
134528	Supercontig 35	626472	626901	36	0	11	0	0	4	10	10	1	Transposable element
134558	Supercontig 35	659104	659221	15	0	1	0	0	0	8	6	0	Unannotated
134651	Supercontig 35	733204	733308	7	0	0	0	0	3	4	0	0	Transposable element
135111	Supercontig 35	1212732	1212760	3	0	0	0	0	2	0	1	0	Unannotated
135124	Supercontig 35	1220818	1223181	5863	198	453	222	135	648	2406	1633	168	Transposable element
135148	Supercontig 35	1240040	1240410	38	0	2	0	0	7	12	17	0	Transposable element
135334	Supercontig 35	1380671	1381927	832	30	56	20	15	97	335	249	30	Transposable element
135829	Supercontig 36	179352	179655	33	1	25	2	0	0	3	2	0	Protein-coding gene
136735	Supercontig 36	1032587	1033136	195	3	10	1	6	22	78	67	8	Unannotated
136818	Supercontig 36	1102659	1103497	103	0	11	0	4	11	46	27	4	Transposable element
136929	Supercontig 36	1189761	1191450	162	1	14	2	12	5	65	58	5	Transposable element
137116	Supercontig 36	1324973	1326733	1840	67	169	72	47	207	713	488	77	Unannotated
137122	Supercontig 36	1328729	1330038	1970	65	174	83	47	227	747	551	76	Unannotated
137170	Supercontig 36	1372731	1374333	827	11	83	27	20	69	327	260	30	Transposable element
137607	Supercontig 37	35502	36593	210	7	17	2	8	21	73	74	8	Unannotated
137707	Supercontig 37	105145	105184	10	0	0	0	1	0	4	5	0	Unannotated
137719	Supercontig 37	109906	110257	37	0	3	0	0	6	12	15	1	Transposable element
137783	Supercontig 37	170875	170920	6	0	0	0	0	0	3	3	0	Unannotated
137850	Supercontig 37	276232	281257	9579	269	884	352	215	911	3530	2995	423	Transposable element
138127	Supercontig 37	530777	531184	52	0	3	1	0	6	23	17	2	Transposable element
138167	Supercontig 37	562247	562554	14	0	0	0	0	3	6	4	1	Unannotated
138200	Supercontig 37	571875	573277	231	6	18	3	3	28	79	79	15	Transposable element
138397	Supercontig 37	735188	735251	108	16	81	11	0	0	0	0	0	Protein-coding gene
138427	Supercontig 37	759942	761118	176	2	16	4	8	22	66	55	3	Transposable element
138812	Supercontig 37	986864	987056	16	0	0	0	2	2	10	2	0	Transposable element
138949	Supercontig 37	1124452	1125916	236	5	21	6	1	24	101	70	8	Transposable element
139112	Supercontig 37	1235191	1235559	73	5	7	4	1	1	34	18	3	Transposable element
139117	Supercontig 37	1237096	1238595	265	2	19	11	14	30	106	75	8	Transposable element
139156	Supercontig 37	1278129	1279363	542	8	51	25	12	70	197	163	16	Transposable element
139219	Supercontig 37	1320042	1320144	29	1	3	1	2	3	13	6	0	Transposable element
140422	Supercontig 38	759166	759596	82	5	3	3	3	9	32	24	3	Protein-coding gene
140434	Supercontig 38	764938	765944	129	1	4	2	1	12	71	34	4	Unannotated
140436	Supercontig 38	766198	766891	85	1	6	2	5	11	36	22	2	Unannotated
140488	Supercontig 38	813117	813259	7	0	0	0	0	0	6	0	1	Unannotated
140498	Supercontig 38	817371	819162	597	13	41	8	5	53	221	239	17	Transposable element
140688	Supercontig 38	940908	942100	375	71	85	40	50	38	39	29	23	Protein-coding gene
140701	Supercontig 38	960468	961287	349	29	33	21	5	28	145	74	14	Transposable element
140910	Supercontig 38	1120328	1121111	129	5	15	5	1	22	45	34	2	Transposable element
140912	Supercontig 38	1121728	1122237	95	1	11	3	1	8	33	37	1	Transposable element
140927	Supercontig 38	1127473	1128557	327	8	36	15	13	42	106	100	7	Transposable element
140933	Supercontig 38	1134596	1135881	328	7	26	9	6	40	141	90	9	Transposable element
140975	Supercontig 38	1163870	1165676	7513	221	720	325	184	892	2700	2085	386	Transposable element
141049	Supercontig 38	1198610	1200482	238	5	19	12	7	25	79	87	4	Transposable element
141062	Supercontig 38	1207523	1208679	354	27	68	8	10	23	120	79	19	Transposable element
141099	Supercontig 38	1227723	1229122	783	28	78	38	18	88	321	196	16	Transposable element
141187	Supercontig 38	1276708	1278017	1511	36	89	71	25	138	608	477	67	Unannotated
141388	Supercontig 38	1462204	1464157	5330	137	363	165	173	617	2030	1678	167	Transposable element
141505	Supercontig 38	1588456	1590105	448	9	38	14	16	33	179	148	11	Unannotated
142181	Supercontig 39	307634	307787	20	0	2	1	0	4	8	4	1	Transposable element
142227	Supercontig 39	345104	348346	1787	40	122	53	36	197	727	557	55	Transposable element
142228	Supercontig 39	352536	353347	127	1	6	5	5	18	47	43	2	Transposable element
142229	Supercontig 39	353487	355164	854	21	67	19	17	89	342	285	14	Transposable element
142342	Supercontig 39	478352	478762	33	0	1	0	0	1	17	14	0	Transposable element
142366	Supercontig 39	503703	503773	10	0	0	0	0	2	2	3	3	Unannotated
142404	Supercontig 39	540162	540639	84	1	3	7	2	5	38	24	4	Transposable element
142441	Supercontig 39	592436	592718	23	3	1	0	0	4	8	4	3	Unannotated
142448	Supercontig 39	594591	594891	26	1	0	1	2	2	9	8	3	Transposable element
142461	Supercontig 39	603612	603704	6	0	1	0	0	0	2	3	0	Transposable element
142485	Supercontig 39	635196	640547	8754	1513	628	290	206	813	2826	2280	198	Transposable element
142511	Supercontig 39	676855	679258	713	14	43	16	19	80	276	240	25	Transposable element
142531	Supercontig 39	710038	711142	323	10	18	9	10	35	144	92	5	Transposable element
142554	Supercontig 39	721461	722316	73	1	8	4	3	2	24	29	2	Transposable element
142555	Supercontig 39	722400	728304	3680	148	165	102	102	445	1344	1309	65	Transposable element
142612	Supercontig 39	806224	808002	280	8	26	7	5	19	110	92	13	Transposable element
142619	Supercontig 39	810171	810415	74	3	4	3	2	5	35	20	2	Transposable element
142620	Supercontig 39	810483	812119	372	10	28	8	6	31	168	104	17	Transposable element
142628	Supercontig 39	813856	815047	370	9	25	8	13	31	162	108	14	Transposable element
142629	Supercontig 39	815121	816238	176	6	14	2	3	16	83	49	3	Transposable element
142643	Supercontig 39	828645	829529	301	1	30	8	6	29	96	123	8	Transposable element
142647	Supercontig 39	830164	831252	367	14	22	9	3	39	154	106	20	Transposable element
142701	Supercontig 39	880356	881066	155	0	9	3	2	10	82	48	1	Unannotated
142735	Supercontig 39	924048	924211	19	0	0	0	4	3	11	1	0	Transposable element
142737	Supercontig 39	924699	925294	1292	35	43	35	23	159	569	357	71	Transposable element
142738	Supercontig 39	925408	926060	79	0	9	3	5	7	31	24	0	Transposable element
142748	Supercontig 39	929432	931410	1788	33	108	37	34	175	808	536	57	Transposable element
142924	Supercontig 39	1095040	1095489	59	1	5	1	0	8	20	24	0	Protein-coding gene
142981	Supercontig 39	1122920	1124100	565	9	41	13	6	52	243	182	19	Transposable element
143025	Supercontig 39	1164671	1165491	527	7	34	22	22	53	255	124	10	Transposable element
143033	Supercontig 39	1172822	1172855	4	0	0	0	0	0	4	0	0	Unannotated
143617	Supercontig 40	285338	287116	3760	161	354	128	101	432	1465	1030	89	Transposable element
143702	Supercontig 40	357384	358597	289	12	29	8	1	39	105	85	10	Transposable element
143777	Supercontig 40	417108	420586	3574	99	263	114	70	374	1467	1071	116	Transposable element
143975	Supercontig 40	615605	616392	3178	79	196	81	81	435	1250	927	129	Transposable element
144392	Supercontig 40	897408	898118	145	7	12	1	3	12	67	39	4	Protein-coding gene
144491	Supercontig 40	992251	992413	12	0	0	0	0	3	6	3	0	Unannotated
144624	Supercontig 40	1115542	1117929	917	26	80	47	32	99	300	285	48	Transposable element
144634	Supercontig 40	1124750	1125284	51	1	1	2	1	9	21	14	2	Transposable element
144739	Supercontig 40	1169259	1170367	198	3	28	1	2	17	68	74	5	Transposable element
144801	Supercontig 40	1216950	1217355	35	0	4	6	3	2	15	5	0	Transposable element
144811	Supercontig 40	1236764	1238092	489	13	28	10	4	68	182	161	23	Transposable element
144846	Supercontig 40	1255664	1256195	118	10	15	6	2	7	44	31	3	Transposable element
144878	Supercontig 40	1263293	1263462	4	0	0	0	0	0	4	0	0	Transposable element
144890	Supercontig 40	1277792	1277924	24	0	2	0	0	2	12	5	3	Unannotated
145266	Supercontig 41	86756	88714	4329	127	499	189	121	430	1588	1228	147	Transposable element
145300	Supercontig 41	112403	113800	802	36	60	17	26	70	319	246	28	Unannotated
145450	Supercontig 41	275448	276150	136	3	9	4	2	16	52	46	4	Transposable element
145476	Supercontig 41	287992	290471	295	14	36	17	8	39	101	66	14	Transposable element
145497	Supercontig 41	299425	303079	1416	34	112	35	36	161	571	407	60	Transposable element
145550	Supercontig 41	376992	377477	732	8	12	15	7	53	577	47	13	Transposable element
145563	Supercontig 41	398436	399738	191	5	6	5	11	23	80	58	3	Transposable element
145576	Supercontig 41	404369	404550	20	0	1	0	0	2	12	5	0	Unannotated
145604	Supercontig 41	427530	427688	18	0	0	1	3	1	8	4	1	Transposable element
145611	Supercontig 41	429316	429690	42	0	0	1	3	8	15	14	1	Transposable element
145695	Supercontig 41	483862	484043	33	1	7	0	0	1	13	11	0	Transposable element
145930	Supercontig 41	711554	713189	907	36	66	19	23	101	377	258	27	Transposable element
145935	Supercontig 41	715729	716654	79	3	5	3	2	3	41	20	2	Transposable element
146052	Supercontig 41	795478	797644	3457	82	233	90	77	415	1374	1017	169	Transposable element
146295	Supercontig 41	1045504	1045529	2	0	0	0	0	0	0	2	0	Transposable element
146321	Supercontig 41	1054196	1054868	207	4	12	5	6	20	73	77	10	Transposable element
146323	Supercontig 41	1055051	1055265	43	3	4	0	1	2	16	16	1	Transposable element
146431	Supercontig 41	1118298	1119502	1107	37	101	34	34	96	501	275	29	Transposable element
146482	Supercontig 41	1191207	1192686	3234	97	215	103	94	393	1233	973	126	Transposable element
146594	Supercontig 41	1233985	1236271	620	14	45	17	18	53	227	213	33	Transposable element
147084	Supercontig 42	123529	124269	160	8	13	5	5	12	59	51	7	Unannotated
147276	Supercontig 42	293491	295623	8725	245	746	324	242	964	3299	2513	392	Transposable element
147566	Supercontig 42	546781	547270	50	2	1	0	3	4	16	23	1	Transposable element
147854	Supercontig 42	697097	698442	551	8	34	10	8	47	249	180	15	Unannotated
147857	Supercontig 42	699418	700723	168	5	7	5	0	24	54	69	4	Transposable element
147861	Supercontig 42	702349	703422	280	5	13	12	10	29	125	71	15	Transposable element
147862	Supercontig 42	703543	706375	809	13	55	22	22	92	323	249	33	Transposable element
147874	Supercontig 42	710191	710568	57	0	3	1	6	6	24	14	3	Unannotated
147880	Supercontig 42	713213	713577	54	1	3	2	1	5	19	22	1	Unannotated
148012	Supercontig 42	827370	827504	15	0	0	0	0	0	7	5	3	Unannotated
148090	Supercontig 42	909555	912876	19018	1727	1416	611	430	1699	6546	5885	704	Transposable element
148127	Supercontig 42	953048	953403	61	0	12	1	0	9	24	15	0	Transposable element
148138	Supercontig 42	971406	972084	115	6	6	6	2	11	40	43	1	Transposable element
148229	Supercontig 42	1032372	1033088	393	8	37	15	6	49	121	150	7	Transposable element
148230	Supercontig 42	1033150	1038397	3803	106	376	141	82	365	1572	1052	109	Transposable element
148342	Supercontig 42	1132788	1135343	12466	403	957	364	322	1445	4832	3696	447	Transposable element
148355	Supercontig 42	1159405	1162934	13938	461	977	451	353	1503	5593	4049	551	Transposable element
148388	Supercontig 42	1179943	1181880	746	10	58	29	19	85	266	239	40	Protein-coding gene
148490	Supercontig 42	1245613	1245772	12	1	1	0	0	1	7	2	0	Transposable element
148716	Supercontig 43	166	2327	4589	102	382	126	101	479	1836	1416	147	Transposable element
148769	Supercontig 43	40258	42457	4795	96	395	152	129	528	1912	1429	154	Transposable element
148771	Supercontig 43	42657	64440	44701	989	3590	1503	1059	4910	17465	13572	1613	Transposable element
148772	Supercontig 43	64506	68715	8502	175	641	240	200	929	3358	2675	284	Transposable element
148775	Supercontig 43	72539	81211	19080	449	1408	639	474	2124	8027	5382	577	Transposable element
148778	Supercontig 43	81707	83895	3875	70	291	133	90	446	1590	1124	131	Transposable element
148787	Supercontig 43	87299	87901	39	1	3	3	1	2	11	17	1	Unannotated
149330	Supercontig 43	521741	521803	9	0	1	0	3	0	3	2	0	Unannotated
149359	Supercontig 43	547453	549161	891	30	75	26	24	93	321	301	21	Unannotated
149360	Supercontig 43	549265	549712	81	3	7	0	0	5	31	31	4	Transposable element
149362	Supercontig 43	550383	551324	370	10	13	12	5	40	145	132	13	Transposable element
149457	Supercontig 43	620884	622221	189	2	10	7	5	15	80	62	8	Protein-coding gene
149460	Supercontig 43	622863	623271	33	6	20	7	0	0	0	0	0	Protein-coding gene
149467	Supercontig 43	635534	635785	114	6	13	4	3	5	39	43	1	Transposable element
149472	Supercontig 43	638858	639044	20	0	0	2	0	0	10	8	0	Unannotated
150054	Supercontig 43	1002044	1004949	1105	41	113	35	33	106	407	333	37	Transposable element
150058	Supercontig 43	1012170	1024877	51355	2680	4087	1752	1249	5250	18328	16226	1783	Transposable element
150380	Supercontig 43	1265406	1266151	220	4	18	1	8	22	86	73	8	Transposable element
151119	Supercontig 44	414159	423886	61384	1650	5240	2252	1504	6528	23382	18566	2262	Transposable element
151241	Supercontig 44	537314	539417	383	19	27	15	6	38	149	112	17	Transposable element
151242	Supercontig 44	539511	541932	399	4	37	13	7	36	146	131	25	Transposable element
151251	Supercontig 44	550552	551906	231	6	9	9	3	34	93	71	6	Transposable element
151258	Supercontig 44	554232	555655	437	9	31	12	8	53	183	132	9	Transposable element
151889	Supercontig 44	1013226	1017915	18042	533	1418	690	448	1905	6837	5645	566	Transposable element
151912	Supercontig 44	1036994	1037349	16	1	0	0	0	0	9	6	0	Unannotated
151934	Supercontig 44	1056936	1057207	29	0	1	2	2	1	12	11	0	Unannotated
151947	Supercontig 44	1073156	1073963	486	9	46	10	4	45	198	152	22	Transposable element
151948	Supercontig 44	1074025	1075779	822	31	70	27	15	82	337	219	41	Transposable element
151960	Supercontig 44	1079444	1079469	3	0	0	0	0	0	1	2	0	Unannotated
151973	Supercontig 44	1099368	1099814	55	1	2	4	2	10	21	14	1	Unannotated
151974	Supercontig 44	1099890	1099994	16	1	0	0	0	2	2	10	1	Unannotated
152747	Supercontig 45	472303	472936	137	7	9	6	2	16	68	26	3	Transposable element
152752	Supercontig 45	481423	481492	13	0	11	2	0	0	0	0	0	Unannotated
152969	Supercontig 45	695231	696473	503	19	42	9	14	61	196	143	19	Transposable element
152977	Supercontig 45	698557	700477	507	6	29	14	14	54	203	167	20	Protein-coding gene
153191	Supercontig 45	864179	864614	50	2	3	0	1	3	21	17	3	Unannotated
153211	Supercontig 45	871738	872799	225	8	17	8	3	25	83	73	8	Transposable element
153261	Supercontig 45	886178	887775	834	27	62	34	21	78	332	251	29	Transposable element
153523	Supercontig 45	1052948	1055159	490	15	28	11	10	51	189	171	15	Transposable element
153527	Supercontig 45	1066503	1069294	1244	40	87	34	23	91	495	430	44	Protein-coding gene
153532	Supercontig 45	1083973	1084769	558	16	30	27	17	68	221	169	10	Transposable element
153533	Supercontig 45	1084844	1085577	428	8	30	14	17	36	161	136	26	Unannotated
153560	Supercontig 45	1135555	1136140	133	4	8	8	3	19	66	23	2	Unannotated
153564	Supercontig 45	1137009	1139239	760	8	96	25	29	59	300	224	19	Unannotated
153767	Supercontig 46	44387	46951	1816	29	131	71	38	212	671	596	68	Transposable element
153992	Supercontig 46	203454	203975	195	9	38	13	4	25	47	57	2	Transposable element
154167	Supercontig 46	327320	327367	11	0	0	0	0	2	7	2	0	Unannotated
154179	Supercontig 46	330748	331352	55	3	5	0	0	6	21	15	5	Transposable element
154195	Supercontig 46	336223	336625	32	2	2	0	1	0	13	13	1	Transposable element
154234	Supercontig 46	368372	368711	47	2	11	2	0	0	16	15	1	Protein-coding gene
154236	Supercontig 46	369291	369758	35	2	2	2	1	2	18	6	2	Protein-coding gene
154241	Supercontig 46	371304	372713	483	33	32	13	18	60	181	134	12	Transposable element
154354	Supercontig 46	460578	460889	13	0	1	0	0	1	10	1	0	Transposable element
154492	Supercontig 46	555504	556351	300	6	34	21	10	32	103	77	17	Unannotated
154503	Supercontig 46	568522	570980	996	34	91	50	16	91	394	275	45	Transposable element
154635	Supercontig 46	698750	699780	74	0	4	5	1	5	35	21	3	Transposable element
154691	Supercontig 46	736258	736371	10	0	2	0	2	0	6	0	0	Transposable element
154713	Supercontig 46	753380	755474	1919	70	213	58	35	211	810	463	59	Transposable element
154814	Supercontig 46	885456	887272	1139	38	120	42	43	112	437	321	26	Transposable element
155002	Supercontig 46	1069226	1070435	133	2	8	3	2	16	58	39	5	Transposable element
155200	Supercontig 47	88672	89644	1041	18	78	41	19	95	469	293	28	Unannotated
155220	Supercontig 47	96850	97147	18	0	1	1	0	3	10	3	0	Transposable element
155322	Supercontig 47	170324	171464	398	8	25	18	4	43	178	110	12	Transposable element
155330	Supercontig 47	176516	176819	27	2	4	0	3	3	9	5	1	Transposable element
155338	Supercontig 47	178716	178916	49	0	6	0	0	4	17	16	6	Transposable element
155417	Supercontig 47	222319	222372	4	0	0	0	0	0	4	0	0	Unannotated
155821	Supercontig 47	576320	578118	231	3	17	7	2	20	110	66	6	Transposable element
155832	Supercontig 47	585463	586154	315	18	31	17	13	29	149	51	7	Transposable element
155834	Supercontig 47	590100	596456	29962	813	2608	1055	746	3143	11226	9211	1160	Transposable element
155859	Supercontig 47	621687	623259	193	4	14	8	2	18	79	65	3	Transposable element
156191	Supercontig 47	944377	944458	4	0	0	0	0	0	4	0	0	Unannotated
156802	Supercontig 48	211999	213979	433	17	31	8	13	45	146	158	15	Protein-coding gene
156952	Supercontig 48	296301	297918	3642	110	294	134	73	429	1476	1031	95	Transposable element
157657	Supercontig 48	759417	765633	10609	320	814	354	252	1175	4296	3052	346	Transposable element
158436	Supercontig 49	188206	189031	181	4	4	3	7	22	77	59	5	Transposable element
158472	Supercontig 49	214884	215126	23	0	1	3	0	1	5	10	3	Unannotated
158527	Supercontig 49	257126	259283	604	13	51	13	16	61	229	196	25	Transposable element
158539	Supercontig 49	262917	263109	25	0	1	0	1	0	17	6	0	Transposable element
158542	Supercontig 49	263821	264465	108	0	5	1	0	11	59	28	4	Transposable element
158551	Supercontig 49	269796	270647	172	3	10	10	3	19	49	72	6	Transposable element
158559	Supercontig 49	277740	279249	189	2	17	10	1	16	62	74	7	Transposable element
158565	Supercontig 49	285530	289662	17316	414	1159	567	411	1745	6577	5684	759	Transposable element
158749	Supercontig 49	469817	472664	20277	543	1487	671	501	2286	8006	5987	796	Transposable element
158813	Supercontig 49	516925	517480	74	0	4	1	2	3	27	37	0	Unannotated
159167	Supercontig 49	688426	690571	13960	1654	1098	461	296	1325	4414	4215	497	Transposable element
159354	Supercontig 49	867502	877070	41230	1193	3735	1509	1005	4373	15362	12545	1508	Transposable element
159394	Supercontig 49	888023	888535	302	5	27	7	10	19	141	83	10	Transposable element
159519	Supercontig 49	1012243	1013275	3439	114	354	155	138	345	1431	812	90	Transposable element
159787	Supercontig 50	85856	86900	171	4	7	3	2	9	55	85	6	Transposable element
159833	Supercontig 50	169774	170350	613	31	49	11	15	64	233	195	15	Transposable element
159834	Supercontig 50	170403	170937	182	2	19	5	2	19	74	57	4	Transposable element
159835	Supercontig 50	171037	171596	429	23	22	30	20	44	168	117	5	Transposable element
159838	Supercontig 50	172619	175309	2274	60	139	64	51	249	952	709	50	Unannotated
159839	Supercontig 50	175413	176841	1931	44	150	68	48	191	734	644	52	Unannotated
159862	Supercontig 50	213430	214234	401	13	30	15	7	54	151	122	9	Transposable element
159869	Supercontig 50	215343	217731	794	12	55	19	15	96	271	292	34	Transposable element
159871	Supercontig 50	218548	218794	119	5	11	7	1	7	37	47	4	Unannotated
159873	Supercontig 50	219000	220119	302	6	21	11	5	18	153	75	13	Protein-coding gene
159875	Supercontig 50	220415	223159	687	21	32	19	16	70	271	223	35	Transposable element
159893	Supercontig 50	250823	251102	25	0	2	0	0	10	9	3	1	Unannotated
159894	Supercontig 50	251522	252105	203	8	25	12	8	21	59	65	5	Transposable element
159895	Supercontig 50	252238	254210	604	20	62	11	12	68	209	190	32	Transposable element
160005	Supercontig 50	375166	375308	11	3	1	1	0	1	3	1	1	Transposable element
160039	Supercontig 50	386216	387958	2344	80	198	103	66	280	927	633	57	Transposable element
160178	Supercontig 50	590067	590978	199	5	15	8	5	16	75	68	7	Unannotated
160185	Supercontig 50	593587	593744	9	0	2	0	0	0	2	5	0	Transposable element
160761	Supercontig 50	1024861	1028763	914	14	62	41	17	127	332	294	27	Transposable element
161241	Supercontig 51	539249	543116	3333	81	282	122	61	336	1425	924	102	Transposable element
161498	Supercontig 51	771336	772725	1164	27	103	46	53	119	422	367	27	Transposable element
161541	Supercontig 51	806156	808215	275	8	16	10	4	41	108	79	9	Transposable element
161542	Supercontig 51	808309	809941	317	10	23	9	12	26	127	97	13	Transposable element
161545	Supercontig 51	810881	811448	313	7	20	14	11	25	122	111	3	Transposable element
161546	Supercontig 51	811514	813256	394	11	18	11	8	55	143	134	14	Transposable element
161665	Supercontig 51	908612	909046	60	0	11	1	0	1	20	24	3	Transposable element
162604	Supercontig 52	441553	446984	899188	148580	148581	120695	115504	120305	107930	85774	51819	Unannotated
162705	Supercontig 52	512737	522050	89263	12880	13519	10627	10480	11232	11851	11348	7326	Protein-coding gene
163250	Supercontig 52	879125	881490	474234	78055	81471	70417	60931	60124	54129	43624	25483	Unannotated
163291	Supercontig 52	901169	903418	292649	54959	46789	40824	35017	34375	33903	27881	18901	Unannotated
163458	Supercontig 53	165702	168203	531	14	42	20	10	60	195	173	17	Transposable element
163471	Supercontig 53	173905	176070	287	8	15	6	5	37	120	90	6	Transposable element
163522	Supercontig 53	213825	215525	282	6	21	14	3	35	122	72	9	Transposable element
163734	Supercontig 53	342324	344172	224	5	25	9	3	27	86	63	6	Transposable element
163777	Supercontig 53	377489	379215	434	5	35	20	10	62	166	120	16	Unannotated
163830	Supercontig 53	394844	394917	7	0	0	3	0	0	2	2	0	Transposable element
164016	Supercontig 53	506444	508416	348	4	12	15	5	25	152	128	7	Unannotated
164033	Supercontig 53	537853	540741	2093	74	203	46	40	210	742	680	98	Protein-coding gene
164101	Supercontig 53	568251	569812	589	12	44	13	20	58	200	217	25	Transposable element
164240	Supercontig 53	710579	713280	458	17	21	20	6	44	186	149	15	Transposable element
164310	Supercontig 53	753378	754527	160	3	8	2	5	20	62	57	3	Transposable element
164313	Supercontig 53	755669	755894	50	1	3	1	0	4	21	19	1	Unannotated
164317	Supercontig 53	756552	756813	65	4	19	0	5	4	17	13	3	Transposable element
164320	Supercontig 53	757938	761412	727	23	57	24	20	97	295	192	19	Transposable element
164333	Supercontig 53	772139	777391	3262	99	245	120	113	433	1216	917	119	Transposable element
164341	Supercontig 53	789948	796000	5089	202	485	169	103	462	1920	1601	147	Transposable element
164367	Supercontig 53	848065	848605	45	4	2	0	0	3	19	16	1	Transposable element
164388	Supercontig 53	856866	856935	23	0	0	0	0	0	12	11	0	Transposable element
164669	Supercontig 54	179465	182491	7492	198	535	234	212	904	3039	2135	235	Transposable element
164717	Supercontig 54	218805	219991	270	8	11	8	5	26	132	67	13	Transposable element
164826	Supercontig 54	344112	345018	126	8	12	3	0	13	56	30	4	Unannotated
164838	Supercontig 54	348331	348442	7	0	0	0	0	1	2	4	0	Protein-coding gene
165234	Supercontig 54	618361	619995	4185	118	294	223	103	329	1323	1611	184	Transposable element
165286	Supercontig 54	649559	651798	7125	1020	5472	545	45	11	18	12	2	Transposable element
165484	Supercontig 54	783438	783464	3	0	0	0	0	0	3	0	0	Unannotated
165716	Supercontig 55	144172	148546	4792	195	423	211	125	551	1790	1356	141	Transposable element
166318	Supercontig 55	780342	781985	802	28	66	39	21	75	352	202	19	Transposable element
166402	Supercontig 56	40148	44289	9934	233	677	324	242	1050	4053	2977	378	Transposable element
166614	Supercontig 56	225045	225519	134	3	11	7	4	16	42	45	6	Unannotated
166641	Supercontig 56	247726	249509	369	10	31	13	7	30	150	111	17	Transposable element
166642	Supercontig 56	250034	251465	194	4	16	3	4	11	80	70	6	Transposable element
166646	Supercontig 56	253503	254719	138	6	10	7	2	14	64	34	1	Transposable element
166768	Supercontig 56	383068	384783	4729	148	445	147	106	521	1643	1444	275	Transposable element
166784	Supercontig 56	393493	393615	7	0	0	0	0	0	7	0	0	Unannotated
166826	Supercontig 56	431411	432156	494	15	26	16	6	42	234	149	6	Transposable element
166856	Supercontig 56	448605	450393	362	6	16	15	6	21	149	141	8	Unannotated
166858	Supercontig 56	450738	455231	1693	61	125	58	61	185	670	489	44	Transposable element
166859	Supercontig 56	455313	458190	4217	82	300	150	76	443	1682	1349	135	Transposable element
166860	Supercontig 56	458254	459787	1382	47	83	43	36	156	522	445	50	Transposable element
168160	Supercontig 57	688908	694053	22968	1817	1599	787	538	2180	8010	7195	842	Transposable element
168291	Supercontig 58	112986	119043	9379	231	738	270	191	756	4173	2758	262	Unannotated
[truncated: 331 more rows]

## Sheet: TableB
Table B. Small RNA-generating genes in P. infestans.
	Reads per small RNA size
Gene	18-nt	19-nt	20-nt	21-nt	22-nt	23-nt	24-nt	25-nt	26-nt	27-nt	28-nt	29-nt	30-nt	Annotation
PITG_00690	2	2	4	7	3	5	14	46	15	1	0	2	0	12-oxophytodienoate reductase, putative
PITG_01094	0	1	9	19	10	9	53	181	130	12	0	0	0	26S proteasome non-ATPase regulatory subunit 11, putative
PITG_18980	4	4	7	27	3	2	10	46	38	3	0	0	0	3-phosphoinositide-dependent protein
PITG_13312	17	11	6	18	18	9	8	5	3	5	1	0	0	40S ribosomal protein S25, putative
PITG_11766	42	39	50	24	42	35	31	24	18	26	3	1	0	40S ribosomal protein S3a
PITG_13500	17	18	18	24	21	9	7	11	17	9	0	3	0	40S ribosomal protein S4
PITG_00443	11	9	8	11	26	9	15	11	10	10	3	0	0	40S ribosomal protein S6
PITG_09563	12	10	17	16	16	14	11	12	9	3	3	0	0	40S ribosomal protein S9-1
PITG_01922	24	16	36	26	29	30	19	29	24	11	8	0	1	40S ribosomal protein SA
PITG_10032	25	24	25	27	21	20	18	19	19	15	0	0	0	6-phosphogluconate dehydrogenase
PITG_02311	0	4	5	15	16	5	22	92	84	6	0	0	0	6-phosphogluconolactonase
PITG_08809	23	11	20	10	24	7	16	10	11	4	4	1	0	60S ribosomal protein L12, putative
PITG_03477	9	11	22	10	26	15	8	16	15	7	7	3	0	60S ribosomal protein L7a-2
PITG_18052	18	29	33	33	22	27	29	19	13	11	6	3	0	60S ribosomal protein L3
PITG_20188	20	19	26	17	16	20	25	18	17	5	1	1	0	60S ribosomal protein L5
PITG_09006	8	2	11	73	12	2	0	0	2	0	0	0	0	a chain crystal structure of the protein bh0493 from bacillus halodurans c-125 complexed with zn
PITG_18706	7	20	20	39	13	27	20	8	9	5	4	2	0	acetyl-CoA carboxylase, putative
PITG_00720	7	12	46	174	14	5	3	9	8	0	0	1	0	acetyl-coenzyme A synthetase
PITG_05866	2	4	12	5	2	1	5	44	28	2	0	0	0	acetylornithine deacetylase
PITG_05858	4	3	6	6	10	5	10	70	69	6	1	0	0	acetylornithine deacetylase
PITG_18048	20	22	13	21	22	10	19	13	7	4	3	1	0	aconitate hydratase, mitochondrial precursor
PITG_15117	61	42	70	85	39	48	38	39	29	22	18	8	0	actin-like protein
PITG_04868	42	34	26	47	29	20	18	20	16	9	8	1	0	ADP/ATP translocase, putative
PITG_08516	1	2	8	8	7	5	13	45	43	1	0	0	0	alcohol dehydrogenase, putative
PITG_11112	2	6	16	41	25	8	83	299	207	27	0	0	0	neutral alpha-glucosidase AB, putative
PITG_03665	4	11	30	70	14	13	42	131	108	29	0	0	0	Amino Acid-Polyamine-Organocation (APC) Family
PITG_18741	0	3	1	11	2	3	15	32	34	3	0	1	0	Amino Acid/Auxin Permease (AAAP) Family
PITG_17033	25	21	36	26	15	10	19	17	11	5	3	2	0	Annexin (Annexin) Family
PITG_17034	25	20	34	28	17	11	20	16	11	6	3	2	0	Annexin (Annexin) Family
PITG_22658	7	22	10	22	9	10	13	23	5	10	3	0	0	Annexin (Annexin) Family
PITG_11328	6	15	11	16	8	9	13	19	4	10	2	0	0	Annexin (Annexin) Family
PITG_05004	1	4	3	24	4	9	22	72	90	7	0	0	0	aspartyl protease family A01A, putative
PITG_12151	2	6	2	8	6	2	11	55	27	1	0	0	0	aspartyl-tRNA synthetase, putative
PITG_03807	0	6	8	31	9	10	30	110	108	3	0	0	0	aspartyl-tRNA synthetase, putative
PITG_01091	0	5	8	26	11	14	26	144	98	6	0	0	0	aspartyl-tRNA synthetase, putative
PITG_21349	0	6	10	27	16	13	38	136	128	9	0	0	0	aspartyl-tRNA synthetase, putative
PITG_20240	0	6	8	28	14	11	30	139	123	8	0	0	0	aspartyl-tRNA synthetase, putative
PITG_04594	0	6	7	26	13	13	28	145	114	11	0	0	0	aspartyl-tRNA synthetase, putative
PITG_03806	0	8	7	30	16	13	45	159	140	8	0	0	0	aspartyl-tRNA synthetase, putative
PITG_05812	0	6	6	22	13	7	32	128	105	6	0	0	0	aspartyl-tRNA synthetase, putative
PITG_16530	4	9	11	41	13	17	54	245	188	18	0	0	0	aspartyl-tRNA synthetase, putative
PITG_18720	22	20	33	71	31	22	21	24	22	14	6	1	0	ATP-citrate synthase
PITG_06595	40	37	33	41	42	38	25	12	21	9	17	0	0	ATP synthase subunit beta, putative
PITG_07717	2	5	14	69	4	1	2	5	1	1	0	0	0	ATP-binding Cassette (ABC) Superfamily
PITG_20239	22	21	17	54	13	10	15	13	10	2	2	3	0	ATP-binding Cassette (ABC) Superfamily
PITG_06860	14	30	26	41	30	14	13	19	11	7	2	1	0	ATP-binding Cassette (ABC) Superfamily
PITG_06862	13	24	24	38	29	14	15	20	9	7	2	0	0	ATP-binding Cassette (ABC) Superfamily
PITG_13575	12	9	7	32	8	5	3	10	14	2	0	0	0	ATP-binding Cassette (ABC) Superfamily
PITG_05705	6	16	14	53	23	14	70	128	72	4	0	0	0	ATP-binding Cassette (ABC) Superfamily
PITG_00218	71	131	413	1108	567	358	1579	4787	3858	374	15	2	0	ATP-binding Cassette (ABC) Superfamily
PITG_21626	0	4	3	12	3	5	35	55	27	4	2	0	0	ATP-binding cassette protein, putative
PITG_05205	0	2	0	8	7	3	16	48	34	0	0	0	0	ATP-binding Cassette (ABC) superfamily
PITG_06463	0	1	2	10	3	2	19	51	34	1	0	0	0	ATP-binding Cassette (ABC) Superfamily
PITG_06697	0	1	4	7	0	1	12	57	38	3	1	0	0	ATP-binding Cassette (ABC) Superfamily
PITG_09123	0	0	0	14	4	1	29	65	87	8	0	0	0	ATP-binding cassette protein, putative
PITG_18200	1	9	25	87	17	3	26	84	76	9	1	0	0	avirulence-associated protein 3.4, putative
PITG_15794	1	7	25	87	17	3	29	97	90	9	1	0	0	truncated avirulence-associated protein 3.4T
PITG_15793	2	8	24	81	16	1	24	104	91	4	1	0	0	phytophthora infestans avirulence-associated protein 3.4F-A
PITG_18232	2	5	23	75	17	1	24	105	87	4	0	0	0	avirulence-associated protein 3.4, putative
PITG_18201	2	6	20	88	19	3	28	112	99	9	0	0	0	avirulence-associated protein 3.4, putative
PITG_18203	2	6	21	91	20	5	40	206	161	9	0	0	0	avirulence-associated protein 3.4, putative
PITG_00522	5	24	43	101	56	44	157	628	551	62	2	0	0	beta-glucan synthesis-associated
PITG_10634	3	14	28	61	34	22	90	369	370	32	2	0	0	beta-glucan synthesis-associated
PITG_06744	0	0	4	7	4	8	12	73	40	2	0	0	0	beta-glucan synthesis-associated
PITG_09855	0	3	16	48	20	11	36	174	140	12	2	1	0	regulator of chromosome condensation (RCC1)-like protein
PITG_07449	0	1	2	5	9	2	16	76	46	7	0	0	0	bzip transcription factor
PITG_11782	8	8	17	48	28	13	55	280	190	16	0	0	0	calcium-binding protein, putative
PITG_03473	13	14	20	13	13	10	8	7	8	5	2	0	0	callose synthase, putative
PITG_03335	18	14	10	18	11	13	12	14	15	7	2	1	0	callose synthase, putative
PITG_10452	13	6	19	35	17	15	11	10	11	4	0	0	0	carbamoyl-phosphate synthase
PITG_10454	13	7	17	38	16	11	11	11	11	4	0	0	1	carbamoyl-phosphate synthase
PITG_06227	2	9	42	159	11	3	0	2	0	0	0	0	0	carbohydrate-binding protein, putative
PITG_19644	2	16	75	148	4	0	1	12	16	0	0	0	0	carbohydrate-binding protein, putative
PITG_14966	4	7	114	431	45	6	5	9	7	3	4	0	0	CDP-diacylglycerol-glycerol-3-phosphate 3-phosphatidyltransferase, putative
PITG_16995	0	1	10	9	5	3	7	78	56	5	0	0	0	glycoside hydrolase, putative
PITG_09964	17	8	9	17	10	13	13	11	14	5	3	1	0	cellulose synthase 2
PITG_17007	67	48	60	240	57	55	41	38	26	26	12	3	2	cellulose synthase catalytic subunit [UDP-forming], putative
PITG_00808	3	7	6	41	18	7	53	212	142	13	0	0	0	cenp-b homolog protein 2-like
PITG_02954	0	0	3	2	3	2	7	46	36	2	0	0	0	choline dehydrogenase, putative
PITG_05038	4	4	21	30	24	19	66	257	206	14	0	0	0	chromodomain protein, putative
PITG_02022	24	21	26	24	23	12	12	16	17	11	5	1	0	clathrin heavy chain
PITG_07444	0	0	7	11	2	1	15	76	58	6	0	0	0	cleavage induced hypothetical protein
PITG_18102	1	9	45	260	37	0	0	0	1	0	0	0	0	conserved hypothetical protein
PITG_19830	11	57	378	1292	115	1	1	11	3	0	0	0	0	conserved hypothetical protein
PITG_21649	11	58	375	1291	115	2	2	11	4	0	0	0	0	conserved hypothetical protein
PITG_08163	38	120	495	2516	255	26	3	18	10	5	0	0	0	conserved hypothetical protein
PITG_17948	4	27	134	636	94	5	5	3	6	0	2	0	0	conserved hypothetical protein
PITG_01127	0	3	18	118	8	1	0	1	0	0	1	0	0	conserved hypothetical protein
PITG_15411	1	2	16	81	11	0	0	2	0	0	0	0	0	conserved hypothetical protein
PITG_18101	1	6	37	135	12	2	2	2	1	0	0	0	0	conserved hypothetical protein
PITG_14002	5	3	16	87	13	1	0	1	1	0	1	0	0	conserved hypothetical protein
PITG_13802	3	11	44	187	30	0	1	4	3	0	0	0	0	conserved hypothetical protein
PITG_19645	2	18	54	108	4	0	0	2	4	0	0	0	0	conserved hypothetical protein
PITG_16548	2	10	33	233	30	5	1	9	1	0	0	0	0	conserved hypothetical protein
PITG_04750	1	8	58	221	17	2	0	3	11	0	0	0	0	conserved hypothetical protein
PITG_19643	1	8	35	64	1	0	0	2	4	0	0	0	0	conserved hypothetical protein
PITG_19573	0	9	20	63	13	0	1	3	4	0	0	0	0	conserved hypothetical protein
PITG_11955	30	44	27	61	38	14	2	13	11	4	0	0	0	conserved hypothetical protein
PITG_22394	183	257	280	395	464	160	151	70	58	11	0	0	0	conserved hypothetical protein
PITG_08658	149	134	180	139	127	80	89	73	64	31	20	7	6	conserved hypothetical protein
PITG_12003	211	205	283	243	228	219	147	134	159	51	15	12	0	conserved hypothetical protein
PITG_22416	353	289	331	452	414	168	315	367	82	26	15	6	3	conserved hypothetical protein
PITG_20148	8871	8430	9867	8775	8070	6438	7104	6117	4416	2697	1159	246	71	conserved hypothetical protein
PITG_00833	5	12	16	14	12	13	12	3	10	5	1	0	0	conserved hypothetical protein
PITG_15638	13	8	12	12	16	16	13	9	9	3	1	1	0	conserved hypothetical protein
PITG_04521	0	6	9	66	6	4	5	17	19	2	0	0	0	conserved hypothetical protein
PITG_11883	7	13	8	25	7	10	13	7	7	2	4	0	1	conserved hypothetical protein
PITG_04977	41	66	38	66	41	54	51	33	32	44	28	4	4	conserved hypothetical protein
PITG_08659	7	23	30	36	15	10	20	18	33	11	3	15	0	conserved hypothetical protein
PITG_07155	2	10	7	31	15	9	8	47	23	7	3	0	0	conserved hypothetical protein
PITG_08451	66	73	39	86	40	115	75	219	164	34	6	0	4	conserved hypothetical protein
PITG_22355	0	6	8	18	10	9	7	22	28	5	0	0	0	conserved hypothetical protein
PITG_12625	1	4	12	37	16	7	9	48	34	7	0	0	0	conserved hypothetical protein
PITG_17650	0	1	15	25	1	3	4	38	17	1	0	0	0	conserved hypothetical protein
PITG_06576	1	3	5	14	15	4	8	29	25	3	0	0	0	conserved hypothetical protein
PITG_01826	6	1	13	16	9	6	14	41	23	3	0	0	0	conserved hypothetical protein
PITG_01584	2	0	4	28	9	4	11	34	23	7	0	0	0	conserved hypothetical protein
PITG_22094	1	3	5	14	14	3	7	24	33	3	0	0	0	conserved hypothetical protein
PITG_18202	1	8	20	89	16	3	29	97	94	9	0	0	0	conserved hypothetical protein
PITG_17226	3	14	8	28	9	5	17	56	42	2	0	0	0	conserved hypothetical protein
PITG_18206	3	5	21	91	20	3	23	118	102	14	0	0	0	conserved hypothetical protein
PITG_17223	3	9	6	12	7	4	9	31	33	2	0	0	0	conserved hypothetical protein
PITG_12766	4	8	13	51	11	8	26	76	71	10	0	0	0	conserved hypothetical protein
PITG_19972	2	6	7	23	7	5	12	45	39	1	0	0	0	conserved hypothetical protein
PITG_20774	1	2	5	31	7	8	15	43	38	10	0	0	0	conserved hypothetical protein
PITG_08276	49	3	5	18	12	6	29	88	63	11	0	0	0	conserved hypothetical protein
PITG_18207	2	9	25	88	18	2	31	138	119	9	0	0	0	conserved hypothetical protein
PITG_01459	0	0	11	22	1	1	4	37	29	4	0	0	0	conserved hypothetical protein
PITG_18205	2	7	25	87	19	2	34	135	119	9	0	0	0	conserved hypothetical protein
PITG_14925	52	3	7	31	25	8	47	125	93	7	0	0	0	conserved hypothetical protein
PITG_04397	0	5	3	54	7	1	25	59	62	4	2	0	0	conserved hypothetical protein
PITG_21364	0	1	12	25	6	1	9	41	44	7	0	0	0	conserved hypothetical protein
PITG_07142	50	7	14	31	31	7	47	138	121	8	0	0	0	conserved hypothetical protein
PITG_14951	0	2	9	12	8	5	12	38	29	3	0	0	0	conserved hypothetical protein
PITG_16361	5	4	9	35	4	9	25	74	47	3	1	0	0	conserved hypothetical protein
PITG_06182	0	8	10	25	11	5	18	83	32	3	0	0	0	conserved hypothetical protein
PITG_08290	50	7	2	21	17	3	35	96	94	5	0	0	0	conserved hypothetical protein
PITG_21706	4	3	1	22	0	7	10	31	42	3	0	0	0	conserved hypothetical protein
PITG_07641	50	3	6	26	18	6	30	124	90	14	0	0	0	conserved hypothetical protein
PITG_15633	0	3	5	24	4	10	9	53	47	1	0	0	0	conserved hypothetical protein
PITG_00742	0	2	6	14	8	4	9	46	27	3	0	0	0	conserved hypothetical protein
PITG_21446	1	4	4	14	8	5	11	38	42	0	0	0	0	conserved hypothetical protein
PITG_21782	0	3	10	33	2	3	20	50	54	5	0	0	0	conserved hypothetical protein
PITG_00196	0	6	13	39	10	8	32	87	66	7	0	0	0	conserved hypothetical protein
PITG_21652	1	3	10	15	1	0	8	33	34	2	0	0	0	conserved hypothetical protein
PITG_22060	3	11	32	91	6	7	55	155	162	10	0	0	0	conserved hypothetical protein
PITG_10464	1	4	7	10	7	7	12	38	41	2	0	0	0	conserved hypothetical protein
PITG_10693	0	2	13	27	2	4	15	50	57	3	0	0	0	conserved hypothetical protein
PITG_12866	0	3	11	33	2	2	20	55	55	4	0	0	0	conserved hypothetical protein
PITG_09589	3	1	5	19	4	3	18	49	23	2	1	0	0	conserved hypothetical protein
PITG_22153	4	14	55	132	15	11	78	245	269	15	0	0	0	conserved hypothetical protein
PITG_20408	2	0	2	29	7	2	16	58	28	10	0	0	0	conserved hypothetical protein
PITG_22250	0	3	10	25	2	1	17	48	41	4	0	0	0	conserved hypothetical protein
PITG_10397	1	3	10	14	2	1	8	38	36	2	0	0	0	conserved hypothetical protein
PITG_07494	0	4	9	33	5	16	24	82	72	2	1	0	0	conserved hypothetical protein
PITG_14839	2	2	6	13	5	6	19	48	22	4	0	0	0	conserved hypothetical protein
PITG_21559	1	2	18	55	18	7	63	114	79	19	0	0	0	conserved hypothetical protein
PITG_13533	1	6	7	14	13	8	28	56	44	5	2	0	0	conserved hypothetical protein
PITG_16887	0	3	10	34	6	5	18	46	81	15	0	0	0	conserved hypothetical protein
PITG_18204	3	9	22	91	20	5	39	206	160	9	0	0	0	conserved hypothetical protein
PITG_19761	0	8	26	70	17	9	83	147	130	4	1	0	0	conserved hypothetical protein
PITG_08547	0	2	5	24	6	2	19	51	38	3	0	0	0	conserved hypothetical protein
PITG_09844	0	8	22	66	16	6	70	137	122	3	1	0	0	conserved hypothetical protein
PITG_00814	10	25	87	124	45	21	117	471	244	48	1	0	0	conserved hypothetical protein
PITG_08524	2	0	5	19	9	4	11	56	40	6	0	0	0	conserved hypothetical protein
PITG_22634	3	5	6	41	6	7	24	88	73	11	0	0	0	conserved hypothetical protein
PITG_18838	2	3	12	31	15	12	19	88	96	13	0	0	0	conserved hypothetical protein
PITG_19287	0	6	16	31	8	8	32	77	83	7	0	0	0	conserved hypothetical protein
PITG_10303	0	2	12	33	6	2	38	57	63	1	0	0	0	conserved hypothetical protein
PITG_01534	0	4	7	36	4	6	19	70	68	9	0	0	0	conserved hypothetical protein
PITG_19614	0	2	12	14	15	2	14	53	62	3	0	0	0	conserved hypothetical protein
PITG_00810	6	19	100	111	49	29	155	437	279	52	0	0	0	conserved hypothetical protein
PITG_05388	1	3	11	27	4	2	17	55	66	7	0	0	0	conserved hypothetical protein
PITG_10681	3	4	14	43	17	19	27	133	121	19	0	0	0	conserved hypothetical protein
PITG_22127	57	14	18	63	45	16	111	293	224	12	0	0	0	conserved hypothetical protein
PITG_18702	52	6	10	44	30	8	61	211	161	19	0	0	0	conserved hypothetical protein
PITG_17221	2	2	5	8	7	10	14	43	44	3	0	0	0	conserved hypothetical protein
PITG_16438	0	5	11	52	10	25	49	123	128	11	1	0	0	conserved hypothetical protein
PITG_20731	2	7	13	22	18	9	21	102	83	10	0	0	0	conserved hypothetical protein
PITG_15423	2	4	7	50	18	18	52	143	97	9	0	0	0	conserved hypothetical protein
PITG_10911	2	4	14	37	13	12	23	114	98	15	0	0	0	conserved hypothetical protein
PITG_20437	0	0	7	10	9	0	9	35	34	3	0	0	0	conserved hypothetical protein
PITG_17279	1	2	12	29	6	5	20	71	73	6	0	0	0	conserved hypothetical protein
PITG_06170	8	2	11	5	4	2	8	55	31	6	0	0	0	conserved hypothetical protein
PITG_17752	0	0	8	12	4	2	8	44	28	3	0	0	0	conserved hypothetical protein
PITG_04271	0	0	3	24	5	4	11	56	46	3	0	0	0	conserved hypothetical protein
PITG_09158	0	2	4	32	14	6	27	63	79	17	0	0	0	conserved hypothetical protein
PITG_22088	2	2	3	13	9	2	14	52	32	3	0	0	0	conserved hypothetical protein
PITG_10503	2	8	7	21	13	4	37	86	47	6	2	0	0	conserved hypothetical protein
PITG_20339	0	8	19	42	28	5	50	143	116	20	1	1	0	conserved hypothetical protein
PITG_13963	0	0	5	14	5	4	11	40	40	2	0	0	0	conserved hypothetical protein
PITG_18142	0	2	4	12	6	12	14	60	37	9	0	0	0	conserved hypothetical protein
PITG_00740	0	5	2	24	8	2	21	55	57	3	1	0	0	conserved hypothetical protein
PITG_14068	1	1	6	19	5	2	7	44	59	4	0	0	0	conserved hypothetical protein
PITG_09562	0	1	17	21	14	10	21	80	103	6	0	0	0	conserved hypothetical protein
PITG_21812	3	15	26	60	38	22	77	265	176	30	0	0	0	conserved hypothetical protein
PITG_20131	2	3	3	42	6	13	19	105	105	3	0	0	0	conserved hypothetical protein
PITG_13241	0	4	5	11	7	5	20	55	30	4	0	0	0	conserved hypothetical protein
PITG_21439	0	0	3	14	6	2	13	48	25	0	0	0	0	conserved hypothetical protein
PITG_01197	1	1	6	13	16	13	10	81	74	5	0	0	0	conserved hypothetical protein
PITG_21416	1	5	13	46	8	8	23	128	115	8	0	0	0	conserved hypothetical protein
PITG_15134	4	20	36	84	22	30	118	279	225	37	1	0	0	conserved hypothetical protein
PITG_04732	8	4	13	30	13	11	40	149	69	10	0	0	0	conserved hypothetical protein
PITG_14751	0	0	18	24	12	11	24	86	105	6	0	0	0	conserved hypothetical protein
PITG_03983	318	579	724	1365	641	452	1691	6668	4921	493	0	0	0	conserved hypothetical protein
PITG_04569	0	5	4	10	10	1	12	49	39	4	0	0	0	conserved hypothetical protein
PITG_11330	0	0	2	16	4	1	17	43	18	3	0	0	0	conserved hypothetical protein
PITG_08972	0	4	6	38	7	7	34	80	89	12	0	0	0	conserved hypothetical protein
PITG_04152	0	0	4	24	10	9	20	75	66	3	0	0	0	conserved hypothetical protein
PITG_02986	0	5	6	42	7	7	34	91	98	12	0	0	0	conserved hypothetical protein
PITG_03037	2	6	7	21	17	9	39	103	65	9	2	0	0	conserved hypothetical protein
PITG_16826	1	1	1	7	7	5	12	24	39	4	0	0	0	conserved hypothetical protein
PITG_17647	5	7	16	76	35	41	125	294	203	9	2	0	0	conserved hypothetical protein
PITG_12723	0	1	21	28	18	10	29	120	119	8	0	0	0	conserved hypothetical protein
PITG_04352	3	2	1	1	11	4	14	34	28	4	0	0	0	conserved hypothetical protein
PITG_04316	0	5	6	40	7	7	34	90	96	12	0	0	0	conserved hypothetical protein
PITG_16415	3	2	21	44	17	19	79	164	123	11	0	0	0	conserved hypothetical protein
PITG_21658	0	3	10	44	30	12	34	176	126	19	0	0	0	conserved hypothetical protein
PITG_21715	1	7	16	104	23	19	108	272	205	23	0	0	0	conserved hypothetical protein
PITG_17482	1	1	14	22	11	3	16	92	69	10	1	0	0	conserved hypothetical protein
PITG_15397	0	0	4	25	6	5	10	78	55	3	0	0	0	conserved hypothetical protein
PITG_07750	4	5	17	55	26	6	55	196	139	17	1	0	0	conserved hypothetical protein
PITG_20010	1	4	6	13	1	8	23	61	36	1	0	0	0	conserved hypothetical protein
PITG_20809	4	18	55	147	58	35	108	679	300	58	0	0	0	conserved hypothetical protein
PITG_06277	0	1	21	29	19	10	30	123	128	10	0	0	0	conserved hypothetical protein
PITG_07752	4	3	17	48	21	6	49	174	118	19	0	0	0	conserved hypothetical protein
PITG_14232	0	2	8	14	1	3	12	45	41	6	0	0	0	conserved hypothetical protein
PITG_00433	3	5	10	40	14	19	58	158	101	16	4	0	0	conserved hypothetical protein
PITG_06687	0	5	1	19	3	11	28	62	41	15	0	0	0	conserved hypothetical protein
PITG_16394	4	9	18	34	16	5	36	138	134	13	0	0	0	conserved hypothetical protein
PITG_21091	1	5	8	29	15	20	36	122	125	10	0	0	0	conserved hypothetical protein
PITG_13578	1	2	11	27	23	7	44	101	111	10	1	0	0	conserved hypothetical protein
PITG_21948	1	5	8	19	6	4	27	68	56	11	1	0	0	conserved hypothetical protein
PITG_14570	4	3	8	37	10	7	21	111	122	6	0	0	0	conserved hypothetical protein
PITG_11362	1	2	11	35	19	3	33	128	101	6	1	0	0	conserved hypothetical protein
PITG_13709	0	1	8	21	1	0	13	43	58	5	0	0	0	conserved hypothetical protein
PITG_12991	0	1	10	17	2	11	14	71	64	8	0	0	0	conserved hypothetical protein
PITG_07818	1	8	4	6	2	0	15	38	25	4	0	0	0	conserved hypothetical protein
PITG_08595	0	4	3	17	1	6	18	50	45	7	0	0	0	conserved hypothetical protein
PITG_02381	1	2	5	18	17	9	29	83	80	8	0	0	0	conserved hypothetical protein
PITG_18984	0	4	4	8	4	5	7	51	39	1	0	0	0	conserved hypothetical protein
PITG_01685	0	0	1	21	20	4	33	71	67	7	0	0	0	conserved hypothetical protein
PITG_14103	3	3	16	26	6	1	39	113	61	1	0	0	0	conserved hypothetical protein
PITG_21224	5	0	8	23	12	1	25	102	63	1	0	0	0	conserved hypothetical protein
PITG_09614	0	1	18	30	18	10	29	131	131	8	0	0	0	conserved hypothetical protein
PITG_15974	2	5	33	38	9	24	55	188	163	22	2	0	0	conserved hypothetical protein
PITG_04215	6	13	36	145	53	35	186	491	417	19	0	0	0	conserved hypothetical protein
PITG_17538	0	2	3	16	2	1	10	44	40	2	0	0	0	conserved hypothetical protein
PITG_08219	0	0	4	24	8	5	10	89	60	3	0	0	0	conserved hypothetical protein
PITG_02488	4	10	34	50	36	36	118	286	228	32	0	0	0	conserved hypothetical protein
PITG_09658	0	7	2	9	4	4	22	48	28	4	2	0	0	conserved hypothetical protein
PITG_05083	1	2	8	13	8	4	15	60	64	4	0	0	0	conserved hypothetical protein
PITG_06487	5	0	10	25	12	3	29	113	74	1	0	0	0	conserved hypothetical protein
PITG_16551	1	1	4	19	9	14	27	59	97	7	0	0	0	conserved hypothetical protein
PITG_06348	0	0	4	24	6	5	9	84	59	3	0	0	0	conserved hypothetical protein
PITG_17209	9	15	43	104	50	40	146	382	449	45	1	0	0	conserved hypothetical protein
PITG_20013	2	3	6	13	9	0	20	61	45	4	2	0	0	conserved hypothetical protein
PITG_21837	11	28	33	104	31	19	119	419	315	35	0	0	0	conserved hypothetical protein
PITG_19104	0	1	2	10	4	6	14	36	28	15	0	0	0	conserved hypothetical protein
PITG_14477	0	1	12	6	4	3	12	49	37	7	0	0	0	conserved hypothetical protein
PITG_09464	1	3	7	45	22	17	51	164	141	18	2	0	0	conserved hypothetical protein
PITG_10526	0	1	2	16	7	1	11	58	35	5	0	0	0	conserved hypothetical protein
PITG_13693	0	2	6	15	4	1	12	54	43	4	0	0	0	conserved hypothetical protein
PITG_10928	0	2	6	7	12	3	19	54	44	4	0	0	0	conserved hypothetical protein
PITG_14824	0	1	6	20	13	2	16	82	63	8	0	0	0	conserved hypothetical protein
PITG_14165	1	4	11	27	13	9	24	130	93	13	0	0	0	conserved hypothetical protein
PITG_15156	4	3	6	36	17	25	64	180	114	3	2	0	0	conserved hypothetical protein
PITG_21518	1	0	6	13	6	3	17	62	39	0	0	0	0	conserved hypothetical protein
PITG_08098	0	0	3	16	11	2	18	62	45	5	0	0	0	conserved hypothetical protein
PITG_00752	1	5	10	22	8	6	38	86	73	12	1	0	0	conserved hypothetical protein
PITG_10558	11	18	99	277	103	85	371	1037	892	62	2	0	0	conserved hypothetical protein
PITG_14827	0	1	6	20	13	2	18	82	63	8	0	0	0	conserved hypothetical protein
PITG_16125	0	2	12	16	9	2	30	83	44	10	0	0	0	conserved hypothetical protein
PITG_14480	5	24	61	113	81	40	227	535	477	66	3	0	0	conserved hypothetical protein
PITG_07362	0	1	7	19	1	0	15	42	54	5	0	0	0	conserved hypothetical protein
PITG_06051	3	13	26	96	25	22	118	310	294	33	0	0	0	conserved hypothetical protein
PITG_21926	2	2	7	27	19	14	30	132	120	10	0	0	0	conserved hypothetical protein
PITG_06041	8	23	32	94	32	18	102	407	307	30	0	0	0	conserved hypothetical protein
PITG_12704	0	1	2	16	4	1	16	53	30	2	0	0	0	conserved hypothetical protein
PITG_15893	5	27	55	206	85	75	278	825	661	90	0	0	0	conserved hypothetical protein
PITG_09775	0	2	5	10	9	6	20	58	52	3	0	1	0	conserved hypothetical protein
PITG_08077	3	1	0	12	3	2	9	60	17	3	0	0	0	conserved hypothetical protein
PITG_01686	0	0	1	7	7	4	18	34	22	7	0	0	0	conserved hypothetical protein
PITG_00114	2	4	7	16	10	9	26	100	64	8	2	0	0	conserved hypothetical protein
PITG_17861	0	1	17	24	15	10	27	127	118	6	0	0	0	conserved hypothetical protein
PITG_14821	11	8	14	80	29	23	97	331	231	21	1	0	0	conserved hypothetical protein
PITG_10132	1	3	5	43	13	13	38	115	148	24	0	0	0	conserved hypothetical protein
PITG_20140	6	5	39	99	47	15	91	470	273	43	1	0	0	conserved hypothetical protein
PITG_08300	3	12	47	118	68	30	130	597	394	35	0	0	0	conserved hypothetical protein
PITG_13111	0	2	3	5	3	6	14	33	27	8	0	0	0	conserved hypothetical protein
PITG_16370	1	1	7	11	6	5	10	63	54	5	0	0	0	conserved hypothetical protein
PITG_20541	1	3	9	30	24	20	56	166	121	21	1	0	0	conserved hypothetical protein
PITG_15230	1	1	3	8	6	4	12	39	47	1	0	0	0	conserved hypothetical protein
PITG_16400	0	1	1	19	5	2	17	59	42	2	0	0	0	conserved hypothetical protein
PITG_04960	0	1	6	21	1	6	18	69	56	7	0	0	0	conserved hypothetical protein
PITG_05810	6	18	33	119	44	36	160	465	429	25	0	0	0	conserved hypothetical protein
PITG_07394	0	2	0	13	7	6	23	56	40	3	0	0	0	conserved hypothetical protein
PITG_17307	0	5	3	11	3	5	20	53	33	12	0	0	0	conserved hypothetical protein
PITG_14406	0	4	9	19	7	8	29	121	48	6	0	0	0	conserved hypothetical protein
PITG_20830	1	2	16	36	14	9	40	145	141	11	0	0	0	conserved hypothetical protein
PITG_17698	0	2	1	11	3	3	3	46	36	4	0	0	0	conserved hypothetical protein
PITG_18344	4	13	40	51	45	33	123	385	254	40	0	0	0	conserved hypothetical protein
PITG_10504	1	3	10	25	7	7	30	104	86	11	0	0	0	conserved hypothetical protein
PITG_02169	8	7	14	42	19	16	68	211	154	26	0	0	0	conserved hypothetical protein
PITG_16122	0	0	2	13	9	3	15	40	61	4	0	0	0	conserved hypothetical protein
PITG_17472	0	2	13	31	10	17	42	141	129	7	0	0	0	conserved hypothetical protein
PITG_05016	31	57	203	579	230	165	633	2215	2348	282	11	0	0	conserved hypothetical protein
PITG_20456	2	2	7	26	9	13	28	116	108	9	0	0	0	conserved hypothetical protein
PITG_14825	0	1	6	20	7	2	18	75	60	8	0	0	0	conserved hypothetical protein
PITG_03729	3	2	6	10	3	4	24	46	52	4	0	0	0	conserved hypothetical protein
PITG_03747	0	2	5	6	3	6	15	42	39	4	0	0	0	conserved hypothetical protein
PITG_12822	0	0	4	16	6	3	14	61	48	8	0	0	0	conserved hypothetical protein
PITG_13589	0	1	5	11	7	2	9	61	46	2	0	0	0	conserved hypothetical protein
PITG_10085	2	6	26	60	23	16	87	246	244	12	0	1	0	conserved hypothetical protein
PITG_12907	0	0	4	10	3	1	11	42	30	0	0	0	0	conserved hypothetical protein
PITG_14826	0	1	6	19	7	2	18	75	58	8	0	0	0	conserved hypothetical protein
PITG_04340	3	7	25	60	21	21	59	250	288	16	0	0	0	conserved hypothetical protein
PITG_17148	0	3	4	5	4	3	12	42	31	3	0	0	0	conserved hypothetical protein
PITG_15390	0	1	2	16	4	1	8	63	37	3	0	0	0	conserved hypothetical protein
PITG_18527	0	5	1	29	6	9	19	112	86	11	0	0	0	conserved hypothetical protein
PITG_05766	0	1	5	11	2	4	11	53	38	5	0	0	0	conserved hypothetical protein
PITG_22204	3	2	3	17	9	8	25	82	72	14	0	0	0	conserved hypothetical protein
PITG_22480	2	11	24	49	23	20	55	290	225	16	0	0	0	conserved hypothetical protein
PITG_00905	0	1	7	4	5	6	13	66	29	0	0	0	0	conserved hypothetical protein
PITG_13652	0	7	1	10	3	0	6	51	29	13	0	0	0	conserved hypothetical protein
PITG_22426	0	1	0	16	4	0	14	31	50	4	0	0	0	conserved hypothetical protein
PITG_20494	2	7	7	30	5	8	57	105	101	9	0	0	0	conserved hypothetical protein
PITG_10086	2	1	1	15	8	1	17	48	55	11	0	0	0	conserved hypothetical protein
PITG_11255	0	2	4	14	4	2	18	63	37	4	0	0	0	conserved hypothetical protein
PITG_04172	1	3	3	14	8	4	18	87	47	2	0	0	0	conserved hypothetical protein
PITG_06829	0	5	3	21	8	3	33	90	62	1	0	0	0	conserved hypothetical protein
PITG_13154	2	7	39	47	10	29	92	269	224	29	1	0	0	conserved hypothetical protein
PITG_02168	9	10	14	40	21	13	68	216	182	26	0	0	0	conserved hypothetical protein
PITG_10478	3	2	4	16	9	9	25	86	76	14	0	0	0	conserved hypothetical protein
PITG_18663	3	6	11	18	6	10	24	103	116	9	0	0	0	conserved hypothetical protein
PITG_19416	0	1	2	16	4	1	16	63	32	3	0	0	0	conserved hypothetical protein
PITG_10175	78	179	515	1515	478	372	1736	6452	5683	604	9	0	0	conserved hypothetical protein
PITG_07293	0	1	7	12	4	4	19	55	53	6	0	0	0	conserved hypothetical protein
PITG_14169	1	5	22	34	20	19	81	201	169	20	0	0	0	conserved hypothetical protein
PITG_14753	3	7	39	51	15	31	95	302	246	35	2	0	0	conserved hypothetical protein
PITG_18570	3	7	39	51	15	31	92	302	249	35	2	0	0	conserved hypothetical protein
PITG_04652	0	1	2	16	4	1	16	62	34	3	0	0	0	conserved hypothetical protein
PITG_16129	2	4	9	43	9	8	44	169	122	17	0	0	0	conserved hypothetical protein
PITG_15104	3	6	35	47	15	31	91	284	229	34	2	0	0	conserved hypothetical protein
PITG_18331	4	17	62	128	42	47	166	670	508	56	0	0	0	conserved hypothetical protein
PITG_17231	3	1	4	16	1	9	27	61	68	6	0	0	0	conserved hypothetical protein
PITG_17229	3	1	4	16	1	9	27	61	68	6	0	0	0	conserved hypothetical protein
PITG_16085	4	4	6	13	6	5	25	74	69	12	1	0	0	conserved hypothetical protein
PITG_08819	1	3	8	41	18	16	59	204	118	27	2	0	0	conserved hypothetical protein
PITG_12977	0	1	4	11	8	3	27	49	53	1	0	0	0	conserved hypothetical protein
PITG_19783	0	1	2	16	4	1	16	63	34	3	0	0	0	conserved hypothetical protein
PITG_12539	1	3	10	45	24	21	65	234	162	28	2	0	0	conserved hypothetical protein
PITG_14424	0	4	9	21	7	9	44	130	59	5	0	0	0	conserved hypothetical protein
PITG_12252	4	14	24	48	26	29	84	292	277	31	1	1	0	conserved hypothetical protein
PITG_06266	3	7	39	51	15	31	94	310	251	35	2	0	0	conserved hypothetical protein
PITG_03541	1	0	6	26	12	8	31	133	86	4	0	0	0	conserved hypothetical protein
PITG_00104	0	2	10	18	5	7	30	75	82	16	0	0	0	conserved hypothetical protein
PITG_11873	1	3	1	25	3	3	12	81	74	8	0	0	0	conserved hypothetical protein
PITG_02795	12	40	79	235	93	50	275	1054	983	112	3	0	0	conserved hypothetical protein
PITG_16750	1	4	6	16	13	5	32	111	66	9	0	0	0	conserved hypothetical protein
PITG_02845	0	1	5	9	1	4	15	42	37	5	0	0	0	conserved hypothetical protein
PITG_08034	0	2	7	6	3	8	21	54	44	9	0	0	0	conserved hypothetical protein
PITG_15885	0	2	9	17	13	17	39	136	100	6	0	0	0	conserved hypothetical protein
PITG_22449	1	3	2	11	5	0	17	47	39	4	2	0	0	conserved hypothetical protein
PITG_14407	3	2	4	12	5	2	23	77	33	5	0	0	0	conserved hypothetical protein
PITG_22194	1	2	5	24	8	8	8	105	103	18	0	0	0	conserved hypothetical protein
PITG_17944	12	15	22	70	37	35	132	395	348	43	1	1	0	conserved hypothetical protein
PITG_15171	0	2	9	19	8	6	19	97	97	2	0	0	0	conserved hypothetical protein
PITG_09590	0	0	5	16	5	4	13	76	57	2	0	0	0	conserved hypothetical protein
PITG_14421	3	2	4	12	5	2	23	76	35	5	0	0	0	conserved hypothetical protein
PITG_21748	0	0	1	19	5	0	13	62	47	3	0	0	0	conserved hypothetical protein
PITG_11402	2	2	5	12	8	3	25	73	49	12	0	0	0	conserved hypothetical protein
PITG_12633	1	3	7	49	25	21	72	252	167	25	2	0	0	conserved hypothetical protein
PITG_16384	3	3	5	38	6	13	22	152	149	11	0	0	0	conserved hypothetical protein
PITG_08114	1	2	11	20	7	7	19	107	99	13	0	0	0	conserved hypothetical protein
PITG_14476	0	0	10	18	5	11	13	109	94	3	0	0	0	conserved hypothetical protein
PITG_05903	0	0	1	20	5	0	13	64	49	5	0	0	0	conserved hypothetical protein
PITG_10559	4	2	12	36	17	5	49	186	125	16	0	0	0	conserved hypothetical protein
PITG_11695	1	5	10	39	14	7	49	166	148	14	0	0	0	conserved hypothetical protein
PITG_22198	0	2	6	19	2	8	30	106	45	5	0	0	0	conserved hypothetical protein
PITG_18116	0	5	8	36	16	13	38	201	127	23	0	0	0	conserved hypothetical protein
PITG_02167	5	9	11	30	8	9	54	170	115	22	0	0	0	conserved hypothetical protein
PITG_22238	16	52	131	337	169	154	560	1975	1578	149	11	0	0	conserved hypothetical protein
PITG_11751	3	7	9	50	23	9	66	200	225	17	0	0	0	conserved hypothetical protein
PITG_21202	4	1	5	36	12	2	44	126	123	11	0	0	0	conserved hypothetical protein
PITG_15488	1	5	9	16	5	3	33	77	76	13	0	0	0	conserved hypothetical protein
PITG_22208	0	0	3	3	9	4	11	51	35	2	0	0	0	conserved hypothetical protein
PITG_17219	0	0	1	11	4	1	18	36	34	1	0	0	0	conserved hypothetical protein
PITG_06688	4	10	19	55	25	13	83	285	249	17	1	0	0	conserved hypothetical protein
PITG_15758	7	6	32	74	32	32	115	447	309	51	2	0	0	conserved hypothetical protein
PITG_08222	1	3	12	36	3	7	31	171	100	14	0	0	0	conserved hypothetical protein
PITG_13688	0	0	10	18	5	11	17	103	103	3	0	0	0	conserved hypothetical protein
PITG_18580	2	0	4	14	10	10	18	82	100	6	0	0	0	conserved hypothetical protein
PITG_09463	0	0	4	9	3	1	6	40	41	3	0	0	0	conserved hypothetical protein
PITG_18151	0	1	1	9	3	3	14	43	29	4	0	0	0	conserved hypothetical protein
PITG_19323	3	6	9	29	14	9	47	151	143	17	0	0	0	conserved hypothetical protein
PITG_17662	2	1	2	28	13	6	26	114	117	10	0	0	0	conserved hypothetical protein
PITG_20834	0	0	1	16	11	5	27	86	55	3	0	0	0	conserved hypothetical protein
PITG_17131	1	0	7	13	4	2	12	87	41	1	0	0	0	conserved hypothetical protein
PITG_05788	0	2	1	17	3	3	16	59	55	6	0	0	0	conserved hypothetical protein
PITG_21063	0	1	6	5	7	6	16	81	33	1	0	0	0	conserved hypothetical protein
PITG_01122	2	3	6	20	11	5	20	133	83	7	0	0	0	conserved hypothetical protein
PITG_17634	3	7	10	68	26	10	75	285	254	21	0	0	0	conserved hypothetical protein
PITG_01130	1	1	6	14	12	11	43	91	83	17	0	0	0	conserved hypothetical protein
PITG_13797	1	0	4	9	6	3	14	52	46	10	0	0	0	conserved hypothetical protein
PITG_10612	0	5	11	13	7	9	24	97	107	6	0	1	0	conserved hypothetical protein
PITG_18216	4	7	12	51	21	8	73	223	221	16	0	0	0	conserved hypothetical protein
PITG_15933	3	3	5	33	17	11	50	161	138	25	0	0	0	conserved hypothetical protein
PITG_18127	4	10	16	67	28	14	80	338	273	27	2	1	0	conserved hypothetical protein
PITG_15602	0	5	10	57	29	18	85	262	238	40	0	0	0	conserved hypothetical protein
PITG_20993	0	2	3	11	0	1	2	56	29	6	0	0	0	conserved hypothetical protein
PITG_08748	3	4	10	30	25	14	66	186	177	25	0	0	0	conserved hypothetical protein
PITG_03023	3	3	4	21	6	4	21	93	91	14	0	0	0	conserved hypothetical protein
PITG_19810	0	1	5	16	0	2	15	57	57	1	0	0	0	conserved hypothetical protein
PITG_21492	66	42	94	186	132	81	362	1519	1079	193	3	0	0	conserved hypothetical protein
PITG_22138	0	0	7	15	5	10	13	104	79	3	0	0	0	conserved hypothetical protein
PITG_19587	1	3	10	48	16	23	55	251	218	13	0	0	0	conserved hypothetical protein
PITG_13764	0	1	0	11	4	1	16	38	38	2	0	0	0	conserved hypothetical protein
PITG_07423	2	0	4	10	5	1	19	51	49	2	0	0	0	conserved hypothetical protein
PITG_20508	0	0	1	8	4	5	16	39	44	1	0	0	0	conserved hypothetical protein
PITG_02521	0	4	3	19	16	7	31	129	94	11	0	0	0	conserved hypothetical protein
PITG_09025	0	2	8	11	4	8	11	97	66	6	0	0	0	conserved hypothetical protein
PITG_02641	2	3	12	39	12	14	40	220	160	21	0	0	0	conserved hypothetical protein
PITG_12093	1	2	8	30	12	18	39	168	164	12	0	0	0	conserved hypothetical protein
PITG_17331	1	5	12	73	22	25	90	326	297	26	2	0	0	conserved hypothetical protein
PITG_15081	6	8	19	64	18	20	94	310	290	31	1	0	0	conserved hypothetical protein
PITG_03953	2	7	9	14	12	19	53	155	125	13	0	0	0	conserved hypothetical protein
PITG_01563	8	13	27	96	28	33	127	549	385	52	3	1	0	conserved hypothetical protein
PITG_09195	0	0	2	19	2	8	29	75	62	7	0	0	0	conserved hypothetical protein
PITG_11113	4	1	11	37	16	18	40	250	179	11	0	0	0	conserved hypothetical protein
PITG_06123	4	1	11	47	22	28	81	276	236	26	4	0	0	conserved hypothetical protein
PITG_12973	2	0	3	22	5	7	32	88	96	2	0	0	0	conserved hypothetical protein
PITG_10925	0	7	23	43	20	10	75	269	194	32	0	0	0	conserved hypothetical protein
PITG_12208	1	3	1	38	16	10	70	173	133	10	0	0	0	conserved hypothetical protein
PITG_16851	5	0	6	13	4	3	18	87	70	1	0	0	0	conserved hypothetical protein
PITG_11256	0	1	5	13	5	4	29	60	66	5	0	0	0	conserved hypothetical protein
PITG_13974	0	3	12	48	15	26	61	275	233	16	0	0	0	conserved hypothetical protein
PITG_11396	7	10	27	77	39	41	137	518	417	59	1	0	0	conserved hypothetical protein
PITG_18881	0	3	5	2	2	6	7	62	31	6	0	0	0	conserved hypothetical protein
PITG_14881	1	12	17	61	42	20	87	448	304	28	0	0	0	conserved hypothetical protein
PITG_19292	53	83	237	600	266	224	1014	3745	3124	361	13	0	0	conserved hypothetical protein
PITG_22340	52	24	55	98	75	42	310	883	652	113	2	0	0	conserved hypothetical protein
PITG_06335	6	18	86	190	88	55	253	1136	992	129	3	0	0	conserved hypothetical protein
PITG_17271	0	0	1	6	9	7	15	79	37	4	0	0	0	conserved hypothetical protein
PITG_21544	2	0	4	9	2	3	12	67	31	8	0	0	0	conserved hypothetical protein
PITG_19546	1	6	13	45	12	11	54	219	203	28	0	0	0	conserved hypothetical protein
PITG_04328	0	0	2	5	4	4	12	55	21	2	0	0	0	conserved hypothetical protein
PITG_14679	1	3	11	44	17	23	60	267	227	15	0	0	0	conserved hypothetical protein
PITG_02563	4	9	20	54	20	6	77	297	253	21	1	0	0	conserved hypothetical protein
PITG_19297	0	2	7	8	5	1	22	59	45	10	0	0	0	conserved hypothetical protein
PITG_20324	0	0	7	8	4	6	26	56	62	2	2	0	0	conserved hypothetical protein
PITG_04127	0	0	2	14	1	8	23	66	50	9	0	0	0	conserved hypothetical protein
PITG_18022	3	5	30	68	33	27	96	480	339	42	0	0	0	conserved hypothetical protein
PITG_13067	0	2	6	28	10	17	43	175	138	11	0	0	0	conserved hypothetical protein
PITG_21460	0	2	4	18	6	6	16	92	91	13	0	0	0	conserved hypothetical protein
PITG_08239	4	1	5	39	15	18	70	206	183	18	0	0	0	conserved hypothetical protein
PITG_17616	0	0	1	8	2	5	16	33	45	3	0	0	0	conserved hypothetical protein
PITG_14860	0	0	2	8	2	5	16	41	44	2	0	0	0	conserved hypothetical protein
PITG_16606	0	2	3	7	3	3	18	51	39	1	0	0	0	conserved hypothetical protein
PITG_13973	4	10	5	32	13	15	42	216	178	29	2	0	0	conserved hypothetical protein
PITG_14450	2	5	11	52	17	16	68	293	229	20	0	0	0	conserved hypothetical protein
PITG_00297	0	3	9	52	24	11	82	240	229	36	1	0	0	conserved hypothetical protein
PITG_00645	1	3	3	14	5	1	24	86	48	6	0	0	0	conserved hypothetical protein
PITG_17967	0	3	8	12	4	0	12	71	76	5	0	0	0	conserved hypothetical protein
PITG_14956	4	6	12	36	7	6	73	162	174	15	0	0	0	conserved hypothetical protein
PITG_18020	0	1	3	4	5	1	11	49	26	2	0	0	0	conserved hypothetical protein
PITG_05425	0	3	7	40	6	12	44	193	159	13	0	0	0	conserved hypothetical protein
PITG_17821	1	2	3	8	1	3	19	58	33	2	0	0	0	conserved hypothetical protein
PITG_10631	1	3	1	44	16	13	80	205	154	30	0	0	0	conserved hypothetical protein
PITG_11257	0	2	5	27	14	18	46	200	130	21	1	0	0	conserved hypothetical protein
PITG_19601	2	8	1	23	14	15	52	191	122	16	0	0	0	conserved hypothetical protein
PITG_15172	3	7	20	27	8	4	49	215	139	15	0	0	0	conserved hypothetical protein
PITG_17988	2	1	5	20	10	12	26	179	92	9	0	0	0	conserved hypothetical protein
PITG_21167	0	1	4	12	6	3	10	75	67	10	0	0	0	conserved hypothetical protein
PITG_17989	0	0	3	12	5	1	9	60	57	6	0	0	0	conserved hypothetical protein
PITG_22279	0	5	15	22	8	7	59	152	128	13	0	0	0	conserved hypothetical protein
PITG_11173	0	8	15	52	19	15	86	306	250	28	0	0	0	conserved hypothetical protein
PITG_03638	0	4	2	10	7	2	22	74	59	3	0	0	0	conserved hypothetical protein
PITG_14162	0	0	6	5	2	3	17	49	35	2	0	0	0	conserved hypothetical protein
PITG_00777	3	2	2	19	6	0	21	82	84	14	0	0	0	conserved hypothetical protein
PITG_15067	0	1	0	5	7	2	10	37	43	6	1	0	0	conserved hypothetical protein
PITG_11059	2	1	1	8	1	4	11	53	38	7	1	0	0	conserved hypothetical protein
PITG_11219	0	3	1	13	4	1	15	69	46	11	0	0	0	conserved hypothetical protein
PITG_17322	1	0	1	10	1	2	14	39	44	1	0	0	0	conserved hypothetical protein
PITG_06469	0	7	3	9	5	4	23	86	56	14	0	0	0	conserved hypothetical protein
PITG_05084	1	1	3	11	5	2	14	63	63	8	0	0	0	conserved hypothetical protein
PITG_12856	0	10	25	25	11	9	49	260	184	9	0	0	0	conserved hypothetical protein
PITG_19098	1	0	3	25	4	3	18	97	99	14	1	0	0	conserved hypothetical protein
PITG_17412	0	0	1	10	6	1	10	40	60	8	0	0	0	conserved hypothetical protein
PITG_09381	3	4	8	19	9	1	36	130	108	7	0	0	0	conserved hypothetical protein
PITG_06527	0	1	3	8	1	0	10	28	46	3	0	0	0	conserved hypothetical protein
PITG_06499	0	2	5	13	7	3	30	82	70	12	0	0	0	conserved hypothetical protein
PITG_18844	1	2	8	17	9	10	45	140	108	7	1	0	0	conserved hypothetical protein
PITG_12173	4	7	21	98	39	20	141	537	472	48	1	0	0	conserved hypothetical protein
PITG_09919	1	3	3	18	5	5	43	93	79	12	1	0	0	conserved hypothetical protein
PITG_10981	3	4	6	28	12	10	31	212	159	7	0	0	0	conserved hypothetical protein
PITG_07074	0	1	2	17	3	3	20	84	56	13	0	0	0	conserved hypothetical protein
PITG_06122	1	3	1	28	17	13	75	184	142	14	0	0	0	conserved hypothetical protein
PITG_21802	0	1	2	9	4	5	11	66	62	3	0	0	0	conserved hypothetical protein
PITG_21040	1	2	2	12	8	1	18	73	77	7	0	0	0	conserved hypothetical protein
PITG_10666	2	1	6	6	7	1	14	78	52	12	0	0	0	conserved hypothetical protein
PITG_07984	0	5	8	28	7	6	32	149	156	22	0	0	0	conserved hypothetical protein
PITG_18492	0	0	2	10	6	0	6	63	48	7	0	0	0	conserved hypothetical protein
PITG_19508	0	3	11	21	9	4	33	163	107	17	2	0	0	conserved hypothetical protein
PITG_09777	2	1	5	23	12	5	47	151	108	17	0	0	0	conserved hypothetical protein
PITG_19513	15	36	70	197	134	152	579	1979	1303	165	3	0	0	conserved hypothetical protein
PITG_22130	0	2	3	20	6	7	30	97	116	16	0	0	0	conserved hypothetical protein
PITG_14864	2	0	2	10	4	2	14	63	58	4	0	0	0	conserved hypothetical protein
PITG_09945	1	10	8	39	31	11	61	330	259	23	0	0	0	conserved hypothetical protein
PITG_01323	0	1	2	12	2	1	13	63	48	2	0	0	0	conserved hypothetical protein
PITG_15590	0	5	3	18	4	2	17	108	87	6	2	0	0	conserved hypothetical protein
PITG_08721	1	1	11	15	8	13	38	182	97	18	0	0	0	conserved hypothetical protein
PITG_17446	11	28	64	157	116	99	419	1569	1085	127	3	0	0	conserved hypothetical protein
PITG_19990	1	3	4	5	3	3	21	66	41	6	0	0	0	conserved hypothetical protein
PITG_18141	2	3	1	8	6	5	22	85	56	12	0	0	0	conserved hypothetical protein
PITG_14385	1	7	7	26	13	5	48	179	157	22	0	0	0	conserved hypothetical protein
PITG_22277	1	0	3	11	3	2	22	52	62	6	0	0	0	conserved hypothetical protein
PITG_15014	0	0	3	7	3	0	13	39	40	3	0	0	0	conserved hypothetical protein
PITG_19809	2	2	6	18	6	2	31	103	111	9	0	0	0	conserved hypothetical protein
PITG_04995	0	1	4	8	5	4	37	58	59	4	0	0	0	conserved hypothetical protein
PITG_12686	2	0	3	22	4	4	20	118	95	14	1	0	0	conserved hypothetical protein
PITG_06299	0	0	5	19	7	3	21	129	83	8	1	0	0	conserved hypothetical protein
PITG_01028	0	2	1	11	0	1	3	68	32	8	0	0	0	conserved hypothetical protein
PITG_16815	0	3	6	18	7	7	23	171	81	21	0	0	0	conserved hypothetical protein
PITG_17447	11	28	65	156	119	101	428	1662	1172	137	3	0	0	conserved hypothetical protein
PITG_15734	0	3	2	15	4	1	10	87	79	5	2	0	0	conserved hypothetical protein
PITG_20100	3	0	2	4	2	3	15	43	44	4	0	0	0	conserved hypothetical protein
PITG_08648	2	13	41	60	60	26	195	711	453	103	0	0	0	conserved hypothetical protein
PITG_01000	1	3	4	7	4	4	25	90	51	6	0	0	0	conserved hypothetical protein
PITG_09864	1	1	4	14	1	2	18	79	66	9	0	0	0	conserved hypothetical protein
PITG_06125	2	9	5	36	21	10	47	301	241	21	0	0	0	conserved hypothetical protein
PITG_19515	14	26	68	159	120	102	429	1794	1196	142	3	0	0	conserved hypothetical protein
PITG_18596	0	5	2	14	2	2	20	83	73	13	0	0	0	conserved hypothetical protein
PITG_03174	0	0	0	13	4	1	15	44	72	7	0	0	0	conserved hypothetical protein
PITG_00798	0	5	7	9	6	2	34	88	91	6	0	0	0	conserved hypothetical protein
PITG_04407	0	7	2	4	3	2	16	72	42	9	0	0	0	conserved hypothetical protein
PITG_21168	0	0	12	22	2	5	45	115	141	10	0	0	0	conserved hypothetical protein
PITG_13214	0	5	3	10	8	8	41	139	77	6	1	0	0	conserved hypothetical protein
PITG_17085	0	2	1	12	3	4	24	74	72	8	0	0	0	conserved hypothetical protein
PITG_21929	0	0	2	8	1	2	13	65	25	5	0	0	0	conserved hypothetical protein
PITG_14780	0	1	13	25	4	6	49	143	183	14	0	0	0	conserved hypothetical protein
PITG_00925	0	0	0	2	1	8	13	41	40	0	0	0	0	conserved hypothetical protein
PITG_11285	0	0	2	5	4	0	8	49	32	6	0	0	0	conserved hypothetical protein
PITG_04828	1	1	5	5	0	1	11	50	40	11	0	0	0	conserved hypothetical protein
PITG_21969	0	1	4	10	0	3	21	70	57	5	0	0	0	conserved hypothetical protein
PITG_11665	0	1	7	5	4	1	9	81	56	9	0	0	0	conserved hypothetical protein
PITG_10455	3	8	27	53	47	27	184	717	419	45	1	0	0	conserved hypothetical protein
PITG_09093	3	0	2	3	0	3	15	42	39	2	0	0	0	conserved hypothetical protein
PITG_17398	0	2	5	8	1	1	22	61	60	5	0	0	0	conserved hypothetical protein
PITG_20890	20	42	83	236	173	176	676	3250	1920	237	5	0	0	conserved hypothetical protein
PITG_06974	1	4	2	19	5	5	45	129	124	12	0	0	0	conserved hypothetical protein
PITG_17186	0	0	5	6	5	2	15	81	61	6	0	0	0	conserved hypothetical protein
PITG_20889	21	44	84	249	194	195	747	3599	2247	266	5	0	0	conserved hypothetical protein
PITG_21705	0	3	3	6	3	2	21	67	59	10	0	0	0	conserved hypothetical protein
PITG_17448	10	30	54	206	156	162	638	2872	1727	215	2	0	0	conserved hypothetical protein
PITG_17163	0	1	1	10	6	1	34	84	51	7	0	0	0	conserved hypothetical protein
PITG_11597	0	0	1	9	4	1	17	55	61	8	0	0	0	conserved hypothetical protein
PITG_06037	0	3	3	7	3	2	22	72	64	11	0	0	0	conserved hypothetical protein
PITG_17449	17	37	83	215	169	174	697	3270	2091	253	2	0	0	conserved hypothetical protein
PITG_21905	0	2	2	11	3	1	16	96	65	6	0	0	0	conserved hypothetical protein
PITG_01912	0	1	6	6	2	1	9	80	57	10	0	0	0	conserved hypothetical protein
PITG_20949	0	0	0	14	2	1	18	66	78	3	1	0	0	conserved hypothetical protein
PITG_10975	0	0	2	7	0	1	14	55	35	4	0	0	0	conserved hypothetical protein
PITG_20575	0	2	4	18	6	1	55	121	133	14	1	0	0	conserved hypothetical protein
PITG_21005	0	2	2	8	4	0	15	70	91	10	0	0	0	conserved hypothetical protein
PITG_07605	0	2	0	4	2	2	15	54	56	13	0	0	0	conserved hypothetical protein
PITG_15087	0	0	3	2	1	1	5	41	54	5	2	0	0	conserved hypothetical protein
PITG_16345	0	0	0	8	2	3	22	105	75	9	0	0	3	conserved hypothetical protein
PITG_10740	1	0	0	2	0	2	6	23	70	1	0	0	0	conserved hypothetical protein
PITG_14130	0	3	2	13	7	3	24	98	78	2	1	0	0	copia proteinlike
PITG_20358	30	104	780	4530	317	28	4	5	2	2	1	0	0	Crinkler (CRN) family protein, pseudogene
PITG_09044	43	158	775	5008	358	9	6	6	4	0	1	0	0	Crinkler (CRN) family protein, pseudogene
PITG_09057	50	166	1124	7589	678	65	6	12	7	2	1	0	0	Crinkler (CRN) family protein, pseudogene
PITG_20356	43	160	786	5189	370	9	6	9	3	0	1	0	0	crinkler (CRN) family protein, pseudogene
PITG_09046	70	256	1481	9226	694	40	11	14	8	2	1	0	0	Crinkler (CRN) family protein, pseudogene
PITG_09052	68	247	1454	8997	645	20	8	12	13	2	1	0	0	Crinkler (CRN) family protein
PITG_21034	88	305	1823	11663	962	57	12	26	17	2	2	1	0	Crinkler (CRN) family protein
PITG_18144	85	266	1669	10929	934	58	12	28	12	2	2	1	0	Crinkler (CRN) family protein
PITG_18140	84	267	1668	10908	929	58	12	28	16	2	2	1	0	Crinkler (CRN) family protein
PITG_18148	84	267	1668	10908	929	58	12	28	16	2	2	1	0	Crinkler (CRN) family protein
PITG_18145	84	267	1668	10908	929	58	12	28	16	2	2	1	0	Crinkler (CRN) protein family
PITG_09043	80	317	1970	11665	941	53	18	19	15	9	5	0	0	Crinkler (CRN) family protein
PITG_18133	101	418	3585	19650	2095	191	22	58	32	7	1	0	0	Crinkler (CRN) family protein
PITG_09053	85	346	2157	12291	1173	89	15	23	21	10	5	1	0	Crinkler (CRN) family protein
PITG_09051	83	287	1755	10480	1007	68	15	22	20	2	4	1	0	Crinkler (CRN) family protein
PITG_18137	84	267	1668	10908	929	58	12	29	20	3	2	1	0	Crinkler (CRN) family protein, pseudogene
PITG_09047	68	265	1785	10352	842	63	17	15	20	9	5	0	0	Crinkler (CRN) family protein
PITG_06050	3	19	39	262	45	2	2	1	3	0	1	0	0	Crinkler (CRN) family protein
PITG_04778	7	22	99	540	55	4	7	9	3	8	0	0	0	crinkler (CRN) family protein, putative
PITG_04761	13	34	160	800	91	14	12	26	19	8	0	0	0	crinkler (CRN) family protein, putative
PITG_04809	10	24	107	470	52	9	10	17	7	8	0	0	0	crinkler (CRN) domain, pseudogene
PITG_04764	16	34	152	772	82	12	13	26	20	11	0	0	0	crinkler (CRN) family protein, putative
PITG_04766	16	31	159	790	93	12	13	30	18	13	0	0	0	crinkler (CRN) family protein, putative
PITG_04768	18	39	193	922	97	17	15	36	26	10	0	0	0	crinkler (CRN) family protein, putative
PITG_04767	16	39	197	919	98	17	15	35	27	10	0	0	0	crinkler (CRN) family protein, putative
PITG_04769	17	35	192	916	102	17	15	35	28	13	0	0	0	crinkler (CRN) family protein, putative
PITG_04965	7	21	88	273	28	3	12	9	7	2	0	0	0	crinkler (CRN) family protein, pseudogene
PITG_04736	13	30	131	552	62	10	9	23	15	11	0	0	0	crinkler (CRN) family protein, pseudogene
PITG_04765	13	29	135	581	62	12	9	26	17	10	0	0	0	crinkler (CRN) family protein, putative
PITG_04760	16	29	161	682	80	15	9	29	25	11	0	0	0	crinkler (CRN) family protein, putative
PITG_04763	14	33	168	693	69	15	11	30	26	13	0	0	0	crinkler (CRN) family protein, pseudogene
PITG_04770	13	27	160	657	72	16	12	27	29	10	0	0	0	crinkler (CRN) family protein, pseudogene
PITG_04963	8	20	68	196	15	2	9	8	7	1	0	0	0	crinkler (CRN) family protein, putative
PITG_04743	10	24	118	514	65	12	13	24	15	10	0	0	0	crinkler (CRN) domain, pseudogene
PITG_04811	6	5	43	147	11	2	2	5	5	6	0	0	0	crinkler (CRN) family protein, pseudogene
PITG_04812	12	29	132	536	58	9	10	26	22	12	0	0	0	crinkler (CRN) family protein, putative
PITG_04966	6	18	68	212	15	3	6	15	8	0	0	0	0	crinkler (CRN) domain, pseudogene
PITG_19924	2	12	22	97	13	1	1	7	5	0	0	0	0	crinkler (CRN) family protein, pseudogene
PITG_04805	6	9	51	167	14	2	4	10	8	1	0	0	0	crinkler (CRN) family protein, putative
PITG_04749	10	20	102	364	37	9	7	23	17	7	0	0	0	Crinkler (CRN) family protein
PITG_04799	7	16	74	284	25	7	5	21	7	8	0	0	0	Crinkler (CRN) family protein, 3' partial
PITG_21734	7	21	63	189	15	3	9	13	8	0	0	0	0	crinkler (CRN) family protein, pseudogene
PITG_19335	2	10	22	85	9	0	1	7	5	0	0	0	0	crinkler (CRN) family protein, pseudogene
PITG_16580	6	19	39	150	24	5	5	11	10	0	0	0	0	Crinkler (CRN) family protein, pseudogene
PITG_12074	10	21	108	397	38	10	7	31	17	10	0	0	0	Crinkler (CRN) family protein
PITG_18822	6	20	41	154	24	4	5	12	11	0	0	0	0	Crinkler (CRN) family protein, pseudogene
PITG_16596	2	6	14	85	7	0	2	6	5	0	0	0	0	Crinkler (CRN) family protein, pseudogene
PITG_16604	2	13	35	153	24	1	4	14	9	0	0	0	0	crinkler (CRN) family protein, pseudogene
PITG_19577	4	16	29	149	22	3	5	13	9	0	0	0	0	Crinkler (CRN) family protein, pseudogene
PITG_04735	8	21	89	324	42	11	11	25	18	8	0	0	0	crinkler (CRN) family protein, pseudogene
PITG_17889	4	10	34	101	0	4	4	5	5	4	1	0	0	Crinkler (CRN) family protein
PITG_16585	5	19	42	154	21	4	5	12	14	0	0	0	0	Crinkler (CRN) family protein
PITG_12646	7	16	38	130	16	5	4	10	11	2	0	0	0	Crinkler (CRN) family protein
PITG_22655	1	8	14	62	4	1	6	4	1	0	0	0	0	crinkler (CRN) family protein, 3' partial
PITG_04961	12	19	76	268	22	3	6	26	17	3	0	0	0	crinkler (CRN) family protein, pseudogene
PITG_19567	6	18	32	146	24	4	5	13	12	0	0	0	0	Crinkler (CRN) family protein, pseudogene
PITG_04798	2	2	24	82	4	3	1	5	9	0	0	0	0	crinkler (CRN) domain, pseudogene
PITG_16616	5	20	42	168	25	4	5	16	14	0	0	0	0	Crinkler (CRN) family protein, pseudogene
PITG_04786	6	4	34	153	21	8	3	13	9	5	0	0	0	crn domain-containing protein-containing protein
PITG_20167	5	12	32	148	19	5	6	14	10	0	0	0	0	Crinkler (CRN) family protein, pseudogene
PITG_19572	6	20	41	162	23	4	6	16	13	0	0	0	0	Crinkler (CRN) family protein, pseudogene
PITG_16618	6	20	40	161	24	4	6	15	14	0	0	0	0	Crinkler (CRN) family protein
PITG_16599	3	14	39	137	22	2	4	15	9	2	0	0	0	Crinkler (CRN) family protein, pseudogene
PITG_22582	2	13	34	121	15	3	4	11	11	0	0	0	0	crinkler (CRN) family protein, 5' partial
PITG_19318	7	17	37	147	25	4	5	17	12	0	0	0	0	Crinkler (CRN) family protein
PITG_20163	6	18	39	160	25	7	6	15	16	0	0	0	0	Crinkler (CRN) family protein, pseudogene
PITG_20177	5	17	36	146	25	4	6	15	13	0	0	0	0	Crinkler (CRN) family protein, pseudogene
PITG_19565	12	16	44	158	24	4	10	17	11	0	0	0	0	Crinkler (CRN) family protein
PITG_16609	7	15	37	135	23	5	8	15	11	1	0	0	0	Crinkler (CRN) family protein, pseudogene
PITG_16621	11	18	45	167	25	4	8	20	14	1	0	0	0	Crinkler (CRN) family protein, pseudogene
PITG_16636	10	17	43	155	21	5	10	17	12	1	0	0	0	Crinkler (CRN) family protein
PITG_18503	4	21	47	131	20	10	3	24	7	4	2	0	0	Crinkler (CRN) family protein
PITG_18571	4	19	47	129	20	10	3	23	7	5	2	0	0	Crinkler (CRN) family protein
PITG_16144	7	25	47	130	22	14	10	17	9	4	3	0	0	Crinkler (CRN) family protein
PITG_18497	4	18	45	130	20	9	4	24	5	5	2	0	0	Crinkler (CRN) family protein
PITG_12090	7	16	37	124	15	5	7	14	15	1	0	0	0	Crinkler (CRN) family protein
PITG_12094	12	15	34	120	15	5	9	14	14	1	0	0	0	Crinkler (CRN) family protein
PITG_04759	8	5	15	54	7	3	4	6	3	5	0	0	0	CRN domain-containing protein-containing protein
PITG_16627	12	11	34	181	10	12	10	20	14	8	2	0	0	Crinkler (CRN) family protein
PITG_22487	4	16	33	123	14	3	7	15	18	1	0	0	0	Crinkler (CRN) family protein, pseudogene
PITG_19589	7	16	34	109	21	3	4	17	22	0	0	0	0	Crinkler (CRN) family protein
PITG_04810	1	2	13	63	6	1	1	8	10	2	0	0	0	crinkler (CRN) domain-containing protein
PITG_12072	7	5	10	50	5	4	4	8	3	5	0	0	0	CRN domain-containing protein-containing protein
PITG_17199	10	21	45	109	11	12	6	32	15	7	4	0	0	Crinkler (CRN) family protein
PITG_20641	6	24	39	34	15	6	7	18	5	8	0	0	0	Crinkler (CRN) family protein, pseudogene
PITG_19394	10	30	45	40	18	7	11	16	11	8	2	1	0	Crinkler (CRN) family protein
PITG_18554	10	30	44	40	18	7	11	16	12	8	2	1	0	Crinkler (CRN) family protein
PITG_16603	8	24	55	199	29	5	18	51	38	5	0	0	0	Crinkler (CRN) family protein
PITG_19347	7	11	39	8	1	10	2	14	11	3	0	0	0	Crinkler (CRN) family protein, 3' partial
PITG_14309	7	20	29	19	11	3	7	10	13	7	0	0	0	Crinkler (CRN) family protein
PITG_19588	13	13	46	9	7	7	6	17	15	8	0	0	0	Crinkler (CRN) family protein
PITG_19340	13	20	45	14	8	11	9	19	16	9	3	0	0	Crinkler (CRN) family protein
PITG_16589	14	19	51	10	10	12	14	21	16	6	2	0	0	Crinkler (CRN) family protein, pseudogene
PITG_19570	14	16	43	10	12	13	13	21	14	6	2	0	0	Crinkler (CRN) family protein, pseudogene
PITG_16593	14	18	45	10	7	12	13	19	16	6	2	0	0	Crinkler (CRN) family protein, pseudogene
PITG_12608	10	17	43	13	6	9	10	18	16	7	2	0	0	Crinkler (CRN) family protein, pseudogene
PITG_16595	10	9	17	34	14	8	8	18	15	7	2	0	0	crinkler (CRN) family protein, pseudogene
PITG_12641	12	19	44	14	7	12	11	20	19	7	2	0	0	Crinkler (CRN) family protein
PITG_21413	14	17	41	9	7	10	12	17	17	6	2	0	0	Crinkler (CRN) family protein, pseudogene
PITG_17624	9	11	36	6	6	10	3	21	14	5	0	0	0	Crinkler (CRN) family protein, 3' partial
PITG_18820	12	19	49	12	7	13	12	26	17	5	2	0	0	Crinkler (CRN) family protein
PITG_16635	12	14	41	9	9	12	13	18	15	6	2	0	0	Crinkler (CRN) family protein, pseudogene
PITG_12644	12	19	45	11	7	13	11	21	17	9	2	0	0	Crinkler (CRN) family protein
PITG_16581	12	20	50	14	7	12	12	27	19	5	2	0	0	crinkler (CRN) family protein
PITG_16614	13	18	47	9	8	13	10	22	20	7	3	0	0	Crinkler (CRN) family protein
PITG_12645	10	19	45	10	7	13	11	21	17	9	2	0	0	Crinkler (CRN) family protein
PITG_12642	10	19	45	10	7	13	11	21	17	9	2	0	0	Crinkler (CRN) family protein
PITG_20171	11	17	47	8	8	13	9	23	21	5	3	0	0	Crinkler (CRN) family protein
PITG_18821	10	13	39	8	6	10	4	24	16	7	0	0	0	Crinkler (CRN) family protein, 3' partial
PITG_16615	12	18	42	14	7	13	11	27	18	5	2	0	0	Crinkler (CRN) family protein
PITG_18823	17	18	45	14	7	12	13	23	20	10	2	0	0	Crinkler (CRN) family protein
PITG_16584	13	17	44	9	13	13	10	26	21	7	2	0	0	Crinkler (CRN) family protein
PITG_16622	15	16	38	9	7	11	12	20	17	8	2	0	0	Crinkler (CRN) family protein
PITG_16619	12	17	44	9	10	13	10	24	22	7	2	0	0	Crinkler (CRN) family protein
PITG_16624	11	16	45	9	11	9	10	25	19	7	2	0	0	Crinkler (CRN) family protein, pseudogene
PITG_19579	8	13	37	13	9	8	9	23	17	5	2	0	0	Crinkler (CRN) family protein, pseudogene
PITG_19571	12	17	39	12	9	14	11	25	19	9	2	0	0	Crinkler (CRN) family protein
PITG_16575	10	17	42	14	7	12	11	26	20	7	2	0	0	Crinkler (CRN) family protein
PITG_12613	7	15	42	9	3	7	12	22	14	7	0	0	0	Crinkler (CRN) family protein, pseudogene
PITG_20172	12	9	20	7	8	9	7	18	10	7	2	0	0	Crinkler (CRN) family protein
PITG_20170	13	15	41	13	7	13	11	28	20	9	2	0	0	Crinkler (CRN) family protein
PITG_22186	11	9	21	9	9	10	8	20	13	10	1	0	0	Crinkler (CRN) family protein, pseudogene
PITG_16594	13	9	21	9	8	8	10	17	14	10	1	0	0	Crinkler (CRN) family protein, pseudogene
PITG_21610	8	10	16	8	8	10	8	15	14	7	3	0	0	crinkler (CRN) family protein, 5' partial
PITG_16598	13	10	22	8	9	8	10	19	15	8	3	0	0	Crinkler (CRN) family protein
PITG_22525	7	17	31	11	7	4	5	29	20	4	2	1	0	Crinkler (CRN) family protein, pseudogene
PITG_16600	11	12	18	10	7	11	9	20	17	7	2	0	0	Crinkler (CRN) family protein
PITG_16597	12	11	20	10	9	9	10	22	15	10	2	0	0	Crinkler (CRN) family protein
PITG_13696	9	5	8	21	9	6	12	19	16	3	1	0	0	crinkler (CRN) family protein, pseudogene
PITG_13689	11	7	11	22	12	5	18	24	11	6	1	0	0	crinkler (CRN) family protein, Gypsy-disrupted, pseudogene
PITG_19578	10	9	15	7	7	11	8	19	17	7	2	0	0	Crinkler (CRN) family protein, pseudogene
PITG_17543	6	6	12	20	11	5	8	24	19	3	1	0	0	crinkler (CRN) family protein, pseudogene
PITG_13699	5	7	14	18	17	7	16	21	20	4	2	0	0	crinkler (CRN) family protein, pseudogene
PITG_17531	10	7	16	26	13	6	19	29	19	6	2	0	0	crinkler (CRN) family protein, putative
PITG_17524	5	4	18	25	16	4	17	26	20	6	2	0	0	crinkler (CRN) family protein, putative
PITG_13704	9	5	14	28	14	7	17	30	22	7	2	0	0	crinkler (CRN) family protein, putative
PITG_13698	7	6	14	27	16	6	20	26	22	7	2	0	0	crinkler (CRN) family protein, putative
PITG_12011	7	13	36	39	7	9	18	51	33	12	0	0	0	Crinkler (CRN) family protein, pseudogene
PITG_13695	6	3	12	23	13	4	14	24	18	6	2	0	0	crinkler (CRN) family protein, 5' partial
PITG_17540	5	6	16	26	16	6	22	27	21	8	2	0	0	crinkler (CRN) family protein, putative
PITG_17522	7	6	14	25	12	5	15	29	21	7	2	0	0	crinkler (CRN) family protein, putative
PITG_13700	5	7	12	14	9	6	16	24	14	2	1	0	0	crinkler (CRN) family protein, pseudogene
PITG_17517	8	6	9	13	10	5	17	23	15	1	2	0	0	crinkler (CRN) family protein, putative
PITG_14319	4	7	29	15	2	2	8	28	32	2	2	0	0	Crinkler (CRN) family protein
PITG_12028	7	8	32	44	16	14	27	65	58	5	0	0	0	Crinkler (CRN) family protein
PITG_18547	2	13	26	13	2	7	3	40	36	4	0	0	0	Crinkler (CRN) family protein
PITG_17526	6	2	7	17	8	3	15	25	15	7	1	0	0	crinkler (CRN) family protein, putative
PITG_16576	32	44	70	91	42	34	67	184	185	26	2	0	0	Crinkler (CRN) family protein, pseudogene
PITG_09324	3	8	30	12	9	2	18	61	28	7	0	0	0	crinkler (CRN) family protein, 3' partial
PITG_12025	10	3	3	25	11	9	20	55	34	4	0	0	0	Crinkler (CRN) family protein, pseudogene
PITG_10587	6	17	39	49	13	16	24	123	105	7	2	0	0	Crinkler (CRN) family protein, pseudogene
PITG_19373	9	32	48	97	26	20	61	206	174	17	4	0	0	Crinkler (CRN) family protein
PITG_17176	12	35	56	68	36	27	63	244	194	21	0	0	0	Crinkler (CRN) family protein
PITG_19586	5	1	12	14	1	5	18	42	40	1	4	0	0	crinkler (CRN) family protein, pseudogene
PITG_11372	3	3	8	9	3	4	7	42	41	1	1	0	0	crinkler (CRN) domain, pseudogene
PITG_12336	8	36	78	252	121	95	376	1220	887	116	0	0	0	Crinkler (CRN) family protein, pseudogene
PITG_17083	1	4	19	17	9	12	30	143	95	10	0	0	0	Crinkler (CRN) family protein, pseudogene
PITG_13994	1	1	7	14	19	13	49	106	91	5	0	0	0	crinkler (CRN) domain-containing protein, putative
PITG_19372	0	3	1	16	7	5	12	77	60	7	0	0	0	Crinkler (CRN) family protein, pseudogene
PITG_20168	5	7	20	32	27	4	104	268	124	15	3	0	0	Crinkler (CRN) family protein, pseudogene
PITG_11571	3	3	12	14	12	5	32	126	98	19	0	0	0	Crinkler (CRN) family protein, pseudogene
PITG_16377	0	1	32	53	25	12	71	312	283	36	0	0	0	crinkler (CRN) domain, pseudogene
PITG_16389	3	8	26	59	32	22	130	432	409	55	3	0	0	crinkler (CRN) family protein, pseudogene
PITG_06646	8	16	20	90	48	15	73	137	138	14	0	0	0	cyclic nucleotide-binding domain containing protein
PITG_05086	3	7	4	31	9	3	24	91	80	7	0	0	0	cysteine protease family C48, putative
PITG_00331	8	24	59	162	68	50	190	684	548	45	2	0	0	cysteine protease family C48, putative
PITG_21586	0	0	6	13	9	3	18	60	57	13	0	0	0	cysteine protease family C48, putative
PITG_13724	0	2	13	35	8	9	46	148	137	20	0	0	0	cysteine protease family C48, putative
PITG_05803	0	8	16	17	4	6	28	137	112	7	0	0	0	cysteine protease family C48, putative
PITG_15977	0	10	17	17	5	8	31	162	118	8	0	0	0	cysteine protease family C48, putative
PITG_20587	0	8	18	29	8	6	43	208	138	8	0	0	0	cysteine protease family C48, putative
PITG_10111	0	8	21	30	7	11	47	235	159	8	0	0	0	cysteine protease family C48, putative
PITG_21148	0	8	20	16	6	5	28	172	124	7	0	0	0	cysteine protease family C48, putative
PITG_20943	0	8	17	17	6	8	29	178	124	8	0	0	0	cysteine protease family C48, putative
PITG_10100	0	10	22	22	9	5	46	211	158	10	0	0	0	cysteine protease family C48, putative
PITG_04498	0	10	18	23	11	6	37	220	160	9	0	0	0	cysteine protease family C48, putative
PITG_21615	0	3	2	6	2	0	8	58	22	0	0	0	0	cysteine protease family C48, putative
PITG_18226	0	10	26	19	10	9	51	259	189	8	0	0	0	cysteine protease family C48, putative
PITG_21243	0	3	2	9	3	0	12	71	36	3	0	0	0	cysteine protease family C48, putative
PITG_15474	0	10	13	22	11	4	44	210	154	12	0	0	0	cysteine protease family C48, putative
PITG_19463	0	3	2	11	1	0	12	86	48	4	0	0	0	cysteine protease family C48, putative
PITG_07424	0	4	7	15	3	6	25	61	43	3	0	0	0	cytochrome P450, putative
PITG_02526	17	14	19	24	11	13	5	12	3	1	1	1	0	dynein heavy chain
PITG_14354	0	4	3	16	2	3	30	64	56	9	0	0	0	cytoplasmic dynein-2 intermediate chain protein
PITG_13687	2	4	4	40	15	11	28	96	107	28	0	0	0	pre-mRNA-splicing factor ATP-dependent RNA helicase, putative
PITG_01836	0	2	9	32	20	7	34	120	112	7	0	0	0	dihydroxy-acid dehydratase
PITG_03713	0	0	4	12	2	2	12	68	57	4	0	0	0	DNA polymerase kappa, putative
PITG_12561	53	53	102	365	62	30	26	26	21	22	6	0	0	elicitin INF2A-like protein
PITG_12551	123	105	146	120	124	113	107	78	70	59	34	11	3	elicitin precursor (INF1)
PITG_12556	57	85	77	73	95	55	52	59	46	32	30	4	0	elicitin-like INF6
PITG_16873	1	2	6	12	10	8	35	63	4	0	0	0	0	elicitin-like protein
PITG_15135	8	21	61	214	83	49	253	666	582	47	0	0	0	elicitin-like protein, pseudogene
PITG_02309	8	19	60	195	79	45	234	636	559	46	0	0	0	elicitin-like protein, pseudogene
PITG_10974	16	14	14	28	8	9	8	14	12	4	3	1	0	elongation factor 1-gamma, putative
PITG_22657	16	17	20	21	14	11	8	10	10	6	1	2	0	elongation factor 1-alpha, putative
PITG_10941	59	67	70	63	63	40	54	48	30	44	16	0	3	elongation factor 2
PITG_14173	5	5	12	59	9	1	1	4	3	5	0	0	0	endo-1,3(4)-beta-glucanase, putative
PITG_08425	22	28	29	30	15	13	13	10	17	9	10	0	0	endothelin-converting enzyme 1, metalloprotease family M13, putative
PITG_22020	0	2	4	20	4	5	16	53	63	5	0	0	0	eukaryotic initiation factor 4E, putative
PITG_07218	3	3	19	22	9	8	52	153	130	17	1	0	0	exportin-4, putative
PITG_10926	9	28	30	146	24	16	9	5	3	4	1	0	0	fatty acid synthase subunit alpha, putative
PITG_10922	9	28	30	140	24	15	9	11	7	4	1	0	0	fatty acid synthase subunit alpha, putative
PITG_18025	34	58	42	82	34	40	33	41	29	23	5	1	0	fatty acid synthase subunit alpha, putative
PITG_20990	0	18	36	96	16	4	0	0	0	0	0	0	0	fibronectin type iii domain-containing protein
PITG_20985	31	124	529	2657	282	29	6	9	5	4	0	0	0	fibronectin type III domain-containing protein
PITG_08166	33	151	636	3062	327	36	6	14	5	5	0	0	0	fibronectin type III domain-containing protein
PITG_08162	29	96	438	2298	240	24	5	8	5	4	0	0	0	fibronectin type III domain-containing protein
PITG_08164	30	134	588	2903	325	26	5	15	5	4	0	0	0	fibronectin type III domain-containing protein
PITG_08170	38	163	636	3078	343	30	6	11	9	7	0	0	0	fibronectin type III domain-containing protein
PITG_08167	35	163	673	3179	339	35	7	16	6	12	0	0	0	fibronectin type III domain-containing protein
PITG_08161	3	16	120	429	52	2	1	1	0	3	0	0	0	fibronectin type iii domain-containing protein
PITG_20983	26	115	509	2467	271	28	6	14	4	9	0	0	0	fibronectin type III domain-containing protein
PITG_08169	36	149	666	3100	334	31	8	17	6	11	0	0	0	fibronectin type III domain-containing protein
PITG_08168	34	150	635	3112	337	33	8	16	6	12	0	0	0	fibronectin type III domain-containing protein
PITG_20989	16	72	360	1621	172	13	7	4	4	7	0	0	0	fibronectin type iii domain-containing protein
PITG_20986	29	130	553	2700	295	24	7	15	6	11	0	0	0	fibronectin type III domain-containing protein
PITG_08165	32	135	572	2606	265	22	7	15	5	11	0	0	0	fibronectin type iii domain-containing protein
PITG_20984	4	23	105	644	85	13	0	6	1	2	0	0	0	fibronectin type iii domain-containing protein
PITG_20982	5	6	10	59	14	18	30	141	138	14	0	0	0	fibronectin type iii domain-containing protein
PITG_13103	6	2	10	15	5	5	19	67	65	4	0	1	0	fimbrin-like protein
PITG_13102	3	3	15	19	6	5	24	90	81	5	0	1	0	fimbrin-like protein
PITG_13101	3	2	15	20	8	4	24	92	83	7	0	1	0	fimbrin-like protein
PITG_01212	1	3	13	83	12	1	0	0	0	0	0	0	0	Folate-Biopterin Transporter (FBT) Family
PITG_01263	4	8	9	28	12	5	34	170	148	17	0	0	0	folate-Biopterin Transporter (FBT) family
PITG_02785	30	24	33	23	19	19	13	10	12	13	10	3	0	fructose-bisphosphate aldolase
PITG_02786	26	23	24	26	11	10	11	8	10	14	8	3	0	fructose-bisphosphate aldolase
PITG_15819	3	7	23	67	29	21	124	431	355	32	2	0	0	glutamyl-tRNA(Gln) amidotransferase subunit A, putative
PITG_15850	20	18	21	22	15	12	12	10	11	3	9	0	0	glycine dehydrogenase, mitochondrial precursor
PITG_12769	1	19	20	60	3	0	0	0	2	0	0	0	0	glycine-rich protein
PITG_12776	1	15	19	58	4	0	2	2	7	0	0	0	0	glycine-rich protein
PITG_11339	1	12	23	70	4	0	3	5	10	0	0	0	0	glycine-rich protein
PITG_05065	1	0	2	7	9	4	8	41	32	7	1	0	0	glycoside hydrolase, putative
PITG_22383	1	1	10	17	4	8	25	65	69	11	0	0	0	glycoside hydrolase, putative
PITG_16559	1	0	2	6	8	4	8	44	35	7	1	0	0	glycoside hydrolase, putative
PITG_19939	0	1	15	65	7	0	2	18	20	0	0	0	0	glucosylceramidase, putative
PITG_17507	15	15	21	30	21	23	30	8	13	6	10	3	0	glucosylceramidase, putative
PITG_08191	0	2	5	10	3	5	17	65	51	3	2	0	0	glucosylceramidase, putative
PITG_13582	0	1	4	15	12	2	13	49	55	2	0	0	0	glycosyl hydrolase, putative
PITG_00907	2	3	8	16	3	9	20	113	82	13	0	0	0	Glycoside-Pentoside-Hexuronide (GPH):Cation Symporter Family
PITG_00918	0	2	3	19	9	10	33	110	124	14	0	0	0	Glycoside-Pentoside-Hexuronide (GPH):Cation Symporter Family
PITG_00917	0	0	2	6	2	3	13	52	41	9	1	0	0	Glycoside-Pentoside-Hexuronide (GPH):Cation Symporter Family
PITG_22178	10	5	11	17	20	7	7	10	15	7	1	0	0	H -translocating Pyrophosphatase (H -PPase) Family
PITG_15652	0	1	3	5	1	2	6	33	53	1	0	0	0	H/ACA ribonucleoprotein complex subunit, putative
PITG_11913	22	27	15	30	19	20	18	12	10	10	5	0	0	heat shock cognate 70 kDa protein
PITG_06415	57	45	53	68	55	46	43	30	33	18	7	1	1	heat shock protein 90
PITG_06429	9	8	16	28	10	9	14	1	9	5	0	0	0	HECT E3 ubiquitin ligase, putative
PITG_01450	24	17	17	24	15	8	18	10	15	6	3	1	0	HECT E3 ubiquitin ligase, putative
PITG_12075	34	87	264	777	361	257	1173	3983	3148	281	12	0	0	helitron helicase-like protein
PITG_04933	42	112	307	921	418	313	1399	4747	3791	359	21	0	0	helitron helicase-like protein
PITG_13451	28	49	99	367	165	167	654	2441	1791	192	2	0	0	helitron helicase-like protein
PITG_07113	0	0	2	16	4	1	24	54	23	4	0	0	0	histone methylation protein, putative
PITG_15370	3	4	4	37	8	7	41	119	118	12	0	0	0	hsp70-like protein
PITG_14553	2	0	15	85	13	2	3	1	1	0	0	0	0	hypothetical protein
PITG_04040	1	4	51	246	34	4	3	35	25	6	0	0	0	hypothetical protein
PITG_21333	206	199	214	525	214	117	101	94	93	74	30	0	0	hypothetical protein
PITG_10495	9	4	17	58	4	4	4	8	15	2	0	0	0	hypothetical protein
PITG_11820	500	461	530	569	296	181	267	271	274	54	6	5	3	hypothetical protein
PITG_20012	53	61	65	51	33	32	28	44	32	8	8	3	0	hypothetical protein
PITG_10493	6	8	14	65	6	4	6	14	19	2	0	2	0	hypothetical protein
PITG_00268	19	16	31	17	10	8	15	16	6	4	5	0	0	hypothetical protein
PITG_19092	4072	4798	3963	8774	10666	6967	8619	6753	6254	278	0	21	0	hypothetical protein
PITG_18931	20	24	24	8	15	16	24	14	14	8	3	1	0	hypothetical protein
PITG_18408	0	1	11	14	8	4	12	35	17	0	0	0	0	hypothetical protein
PITG_05256	8	9	19	67	33	12	67	104	86	7	0	0	0	hypothetical protein
PITG_16766	2	7	13	16	2	1	10	31	30	11	0	0	0	hypothetical protein
PITG_06567	5	2	5	23	9	9	10	54	43	6	0	0	0	hypothetical protein
PITG_02994	1	2	4	31	13	7	49	28	47	2	0	0	0	hypothetical protein
PITG_00811	25	37	37	98	41	32	98	219	255	29	2	0	2	hypothetical protein
PITG_00813	2	8	21	36	12	6	35	99	56	6	1	0	0	hypothetical protein
PITG_03126	2	5	6	14	4	7	15	44	28	2	0	0	0	hypothetical protein
PITG_10326	0	7	8	14	6	1	11	25	50	3	1	0	0	hypothetical protein
PITG_13902	0	1	10	19	11	1	25	43	34	4	0	0	0	hypothetical protein
PITG_20406	3	7	75	93	18	7	79	262	159	27	0	0	0	hypothetical protein
PITG_14448	0	5	27	33	15	9	40	97	79	14	2	0	0	hypothetical protein
PITG_21421	2	0	7	33	15	7	21	87	56	5	0	0	0	hypothetical protein
PITG_22503	3	9	33	163	40	29	137	360	198	42	1	0	0	hypothetical protein
PITG_10957	5	2	8	19	3	9	12	72	30	11	0	0	0	hypothetical protein
PITG_12329	8	3	14	24	8	4	27	57	75	10	0	0	0	hypothetical protein
PITG_10782	0	0	6	5	8	8	11	40	23	2	0	0	0	hypothetical protein
PITG_06717	2	2	9	35	22	8	30	103	80	16	0	0	0	hypothetical protein
PITG_11775	16	12	37	85	35	28	68	294	247	14	1	2	0	hypothetical protein
PITG_09048	0	0	7	21	7	2	25	46	41	1	0	0	0	hypothetical protein
PITG_17366	0	4	4	14	4	5	6	42	43	5	0	0	0	hypothetical protein
PITG_01827	1	4	43	29	17	17	46	187	104	7	0	0	0	hypothetical protein
PITG_20008	3	1	18	36	17	11	39	138	82	18	0	0	0	hypothetical protein
PITG_21200	0	8	20	38	15	12	43	144	100	13	0	0	0	hypothetical protein
PITG_17927	3	1	10	11	4	4	7	53	42	4	0	1	1	hypothetical protein
PITG_00153	2	2	12	28	14	8	26	91	92	6	0	0	0	hypothetical protein
PITG_02319	0	5	5	13	3	1	9	42	38	2	0	0	0	hypothetical protein
PITG_01189	0	2	3	4	9	7	15	31	32	7	0	0	0	hypothetical protein
PITG_17913	2	3	3	32	13	6	33	72	87	6	1	0	0	hypothetical protein
PITG_15835	0	4	15	22	9	2	21	72	80	4	0	0	0	hypothetical protein
PITG_10172	16	67	151	389	134	87	489	1478	833	107	0	0	0	hypothetical protein
PITG_09358	1	2	7	6	10	9	19	50	49	5	0	0	0	hypothetical protein
PITG_19615	11	32	118	303	131	102	353	1166	824	73	2	0	0	hypothetical protein
PITG_17557	4	9	26	90	33	20	91	315	202	31	0	0	0	hypothetical protein
PITG_02681	0	1	7	12	6	9	10	69	44	2	0	0	0	hypothetical protein
PITG_18548	0	1	4	8	1	9	6	38	38	1	0	0	0	hypothetical protein
PITG_20996	3	2	28	116	109	8	91	358	475	20	1	0	0	hypothetical protein
PITG_12095	2	2	4	15	2	3	10	58	30	4	0	0	0	hypothetical protein
PITG_02097	2	6	30	101	38	25	79	332	275	35	4	0	0	hypothetical protein
PITG_01264	0	1	5	13	2	3	7	40	34	8	0	0	0	hypothetical protein
PITG_03208	0	1	0	7	11	5	14	40	33	3	2	0	0	hypothetical protein
PITG_09924	0	5	6	15	7	0	15	58	47	3	3	0	0	hypothetical protein
PITG_00486	1	3	16	35	14	11	42	136	114	10	0	0	0	hypothetical protein
PITG_22037	0	1	9	28	4	5	30	80	68	1	0	0	0	hypothetical protein
PITG_20143	0	4	1	18	5	7	21	73	39	3	0	0	0	hypothetical protein
PITG_09172	0	3	7	9	2	2	9	38	37	7	0	0	0	hypothetical protein
PITG_18218	0	2	7	11	8	5	18	57	46	11	0	0	0	hypothetical protein
PITG_16749	22	12	62	163	161	99	356	864	780	40	2	0	0	hypothetical protein
PITG_09737	0	0	2	9	14	7	22	72	35	0	0	0	0	hypothetical protein
PITG_10406	0	0	10	6	5	3	5	43	45	4	1	0	0	hypothetical protein
PITG_03688	0	0	5	15	2	3	24	43	35	1	0	0	0	hypothetical protein
PITG_06492	0	0	7	16	7	4	17	67	50	6	0	0	0	hypothetical protein
PITG_18600	1	1	2	14	2	4	14	49	33	4	0	0	0	hypothetical protein
PITG_00009	1	6	18	61	18	14	72	209	163	36	0	0	0	hypothetical protein
PITG_17255	2	0	5	9	10	0	13	65	29	1	1	0	0	hypothetical protein
PITG_02101	0	4	1	12	6	9	9	60	61	4	0	0	0	hypothetical protein
PITG_06086	4	18	28	98	53	29	161	456	295	36	0	0	0	hypothetical protein
PITG_09993	0	4	8	23	6	3	20	109	45	10	0	0	0	hypothetical protein
PITG_02612	0	3	4	11	7	3	11	63	43	5	0	0	0	hypothetical protein
PITG_02914	0	2	8	8	11	4	13	70	54	7	0	0	0	hypothetical protein
PITG_02632	53	18	34	92	46	27	131	604	357	62	1	0	0	hypothetical protein
PITG_05473	2	2	7	15	10	7	33	84	57	16	0	0	0	hypothetical protein
PITG_03914	0	5	14	25	17	7	47	133	107	11	1	0	0	hypothetical protein
PITG_12908	1	7	6	33	16	4	46	128	111	11	0	0	0	hypothetical protein
PITG_01463	2	1	3	9	8	5	20	64	38	3	1	0	0	hypothetical protein
PITG_11165	2	0	8	42	21	4	42	173	124	9	0	0	0	hypothetical protein
PITG_06779	1	4	6	12	8	4	20	72	65	4	0	0	0	hypothetical protein
PITG_10548	0	1	1	9	5	3	8	59	17	5	0	0	0	hypothetical protein
PITG_07934	1	1	6	5	7	3	20	45	39	3	0	0	0	hypothetical protein
PITG_16161	0	6	3	8	8	2	16	58	44	7	1	0	0	hypothetical protein
PITG_10384	3	0	4	9	5	0	24	36	35	4	0	0	0	hypothetical protein
PITG_10521	2	4	3	14	6	4	11	81	52	11	0	0	0	hypothetical protein
PITG_13858	0	2	1	25	6	2	13	78	68	11	0	0	0	hypothetical protein
PITG_02691	3	12	24	59	24	18	82	303	248	20	0	0	0	hypothetical protein
PITG_08829	1	2	10	18	6	10	22	107	88	6	0	0	0	hypothetical protein
PITG_15719	0	0	7	12	1	3	11	60	36	4	0	0	0	hypothetical protein
PITG_22330	0	0	3	9	10	1	12	53	45	1	0	0	0	hypothetical protein
PITG_21584	5	11	17	60	18	18	84	244	258	21	0	0	0	hypothetical protein
PITG_22356	0	1	3	13	7	1	2	51	54	14	0	0	0	hypothetical protein
PITG_14166	3	7	17	52	17	10	72	227	185	18	0	0	0	hypothetical protein
PITG_00040	3	22	67	199	77	51	267	859	737	114	2	0	0	hypothetical protein
PITG_07907	0	0	3	14	3	1	12	30	56	5	0	0	0	hypothetical protein
PITG_21634	0	6	9	41	24	5	57	183	139	27	0	0	0	hypothetical protein
PITG_09162	1	1	2	10	6	3	14	41	56	2	0	0	0	hypothetical protein
PITG_00137	0	2	3	9	1	4	8	35	40	10	1	0	0	hypothetical protein
PITG_17466	8	8	55	142	91	57	238	817	639	48	0	0	0	hypothetical protein
PITG_21199	1	1	8	39	11	10	42	160	124	16	0	0	0	hypothetical protein
PITG_13066	0	2	1	16	1	5	19	57	39	10	0	0	0	hypothetical protein
PITG_11068	0	6	4	31	11	2	45	106	103	10	2	0	0	hypothetical protein
PITG_10552	0	2	9	11	1	1	17	71	30	3	0	0	0	hypothetical protein
PITG_14735	1	1	3	10	7	3	15	64	37	10	0	0	0	hypothetical protein
PITG_14819	0	1	4	9	5	1	16	48	35	3	0	0	0	hypothetical protein
PITG_16046	0	2	13	36	5	8	58	144	106	12	1	0	0	hypothetical protein
PITG_17810	3	15	53	88	44	38	165	529	460	52	1	0	0	hypothetical protein
PITG_11286	2	15	37	82	31	23	120	420	361	51	3	0	0	hypothetical protein
PITG_13206	1	7	16	44	16	32	89	278	193	28	2	0	0	hypothetical protein
PITG_10286	1	3	1	3	2	6	5	45	33	2	0	0	0	hypothetical protein
PITG_09084	2	2	0	16	2	4	18	58	55	5	0	0	0	hypothetical protein
PITG_11367	0	1	5	14	6	5	20	67	73	2	0	0	0	hypothetical protein
PITG_02650	0	5	9	17	11	6	30	86	101	32	0	0	0	hypothetical protein
PITG_18612	0	2	4	12	2	3	27	55	40	0	0	0	0	hypothetical protein
PITG_03677	2	0	6	23	14	6	32	124	101	9	0	0	0	hypothetical protein
PITG_18845	1	10	6	58	12	10	60	210	224	12	0	0	0	hypothetical protein
PITG_01688	0	6	27	72	48	23	130	463	295	31	0	0	0	hypothetical protein
PITG_02967	0	2	8	12	5	9	32	88	68	4	0	0	0	hypothetical protein
PITG_13662	0	0	1	6	10	5	17	56	42	4	0	0	0	hypothetical protein
PITG_09742	0	4	6	21	6	9	46	104	91	4	0	0	0	hypothetical protein
PITG_11904	1	3	3	12	8	1	24	74	50	3	0	0	0	hypothetical protein
PITG_00126	0	4	4	20	6	3	25	85	77	13	0	0	0	hypothetical protein
PITG_02523	1	0	12	17	9	5	41	90	97	15	0	0	0	hypothetical protein
PITG_12604	15	42	107	301	143	100	380	1856	1464	154	5	0	0	hypothetical protein
PITG_21264	1	1	7	29	13	8	46	160	131	5	0	0	0	hypothetical protein
PITG_07674	0	1	9	12	15	1	35	107	74	6	0	0	0	hypothetical protein
PITG_04852	2	4	10	20	12	14	31	180	134	16	0	0	0	hypothetical protein
PITG_04096	0	0	1	8	4	3	10	36	48	3	0	0	0	hypothetical protein
PITG_18077	0	0	1	10	2	4	14	50	36	3	0	0	0	hypothetical protein
PITG_01562	2	1	1	5	4	3	14	50	30	2	2	0	0	hypothetical protein
PITG_10894	0	2	3	9	4	2	13	47	56	6	0	0	0	hypothetical protein
PITG_17044	0	1	2	6	5	2	13	50	32	4	0	0	0	hypothetical protein
PITG_13707	3	3	1	7	5	3	16	75	38	7	0	0	0	hypothetical protein
PITG_21931	0	0	8	19	6	3	36	99	63	21	1	0	0	hypothetical protein
PITG_01684	0	5	25	35	24	11	77	316	194	22	0	0	0	hypothetical protein
PITG_00136	1	3	1	28	2	9	29	110	114	17	1	0	0	hypothetical protein
PITG_10456	0	0	5	13	9	8	30	106	76	4	0	0	1	hypothetical protein
PITG_01984	0	0	9	18	8	6	24	123	95	12	0	0	0	hypothetical protein
PITG_11227	2	4	6	17	12	5	32	145	98	10	0	0	0	hypothetical protein
PITG_06020	1	5	5	15	9	4	18	114	104	7	0	0	0	hypothetical protein
PITG_10771	0	4	8	9	1	2	33	59	57	4	0	0	0	hypothetical protein
PITG_16164	1	3	4	24	17	6	42	165	126	12	0	0	0	hypothetical protein
PITG_16481	0	0	1	8	5	1	16	50	29	3	0	0	0	hypothetical protein
PITG_03025	0	3	3	5	2	5	15	58	39	5	2	0	0	hypothetical protein
PITG_11228	0	0	1	5	4	3	7	46	31	4	0	0	0	hypothetical protein
PITG_19959	2	7	6	24	13	9	68	178	121	32	0	0	0	hypothetical protein
PITG_06571	2	0	11	28	14	13	69	207	162	11	0	0	0	hypothetical protein
PITG_18363	2	6	24	69	45	43	117	579	514	51	0	0	0	hypothetical protein
PITG_10404	0	1	0	9	4	1	5	56	45	3	0	0	0	hypothetical protein
PITG_14015	0	0	2	10	2	3	12	50	53	9	0	0	0	hypothetical protein
PITG_21260	0	0	2	5	9	4	9	84	52	1	0	0	0	hypothetical protein
PITG_02152	1	0	6	3	0	1	17	36	32	4	0	0	0	hypothetical protein
PITG_06056	1	0	3	16	4	6	41	101	80	6	1	3	0	hypothetical protein
PITG_00881	0	0	8	9	2	1	21	83	49	6	2	0	0	hypothetical protein
PITG_01309	0	3	3	7	3	2	19	66	56	6	0	0	0	hypothetical protein
PITG_22387	1	0	2	9	4	1	18	71	52	0	0	0	0	hypothetical protein
PITG_05572	0	0	0	8	4	1	13	45	51	2	0	0	0	hypothetical protein
PITG_13541	0	1	1	7	0	2	13	41	35	7	0	0	0	hypothetical protein
PITG_20411	1	1	0	3	6	1	9	56	35	6	0	0	0	hypothetical protein
PITG_12332	1	2	8	26	13	12	63	264	184	9	0	0	0	hypothetical protein
PITG_20664	0	0	4	21	1	4	33	107	105	10	0	0	1	hypothetical protein
PITG_21952	0	0	5	2	5	0	25	45	28	9	0	0	0	hypothetical protein
PITG_17605	1	1	1	13	4	10	34	111	110	11	0	0	0	hypothetical protein
PITG_09513	0	0	5	9	8	9	31	154	81	10	0	0	0	hypothetical protein
PITG_00794	0	4	0	8	4	1	22	68	72	10	1	0	0	hypothetical protein
PITG_09903	0	0	0	3	0	2	8	51	39	2	0	0	0	hypothetical protein
PITG_07404	0	1	8	7	4	3	25	90	54	6	3	0	0	importin subunit
PITG_01700	11	13	14	21	10	11	34	96	95	9	0	0	0	inositol-3-phosphate synthase, putative
PITG_18902	0	1	14	46	31	6	45	175	131	6	1	0	0	integrin-linked kinase-associated serine threonine phosphatase 2c
PITG_12781	1	10	15	56	3	0	2	8	9	0	0	0	0	ipiB1 family glycine-rich protein
PITG_22396	2	6	13	60	10	2	5	12	13	0	0	0	0	ipiB1 family glycine-rich protein
PITG_02522	0	0	3	3	0	0	8	48	33	7	0	0	0	kelch repeat
PITG_02925	10	16	19	13	14	6	5	15	5	3	3	0	0	ketol-acid reductoisomerase
PITG_21284	4	14	4	56	15	12	58	231	168	26	1	0	0	leukotriene A-4 hydrolase, putative
PITG_01274	7	8	11	37	10	16	44	182	139	14	0	0	0	lipase, putative
PITG_00527	31	22	14	17	32	15	23	22	6	12	0	1	0	luminal-binding protein 3 precursor
PITG_21702	0	0	5	10	11	1	33	31	12	2	0	0	0	M96 mating-specific protein, pseudogene
PITG_06298	1	2	4	20	6	10	32	97	66	13	0	0	0	M96 mating-specific protein family
PITG_03131	3	1	13	27	14	5	44	134	127	13	0	0	0	M96 mating-specific protein family
PITG_16752	1	9	23	61	19	12	99	334	330	38	0	0	0	M96 mating-specific protein, putative
PITG_14425	3	2	4	13	5	1	22	77	31	5	0	0	0	magnesium-dependent phosphatase 1
PITG_13006	11	16	18	19	7	12	18	13	12	9	2	0	0	Major Facilitator Superfamily (MFS)
PITG_13005	11	16	21	19	6	12	17	14	13	9	3	0	0	Major Facilitator Superfamily (MFS)
PITG_20027	0	7	11	18	5	7	18	66	57	3	0	0	0	Major Facilitator Superfamily (MFS)
PITG_03036	1	7	11	19	6	7	20	71	68	3	0	0	0	Major Facilitator Superfamily (MFS)
PITG_01419	6	15	42	104	41	11	119	309	245	43	2	0	0	Major Facilitator Superfamily (MFS)
PITG_13010	2	7	30	92	41	39	125	571	544	36	0	0	0	Major Facilitator Superfamily (MFS)
PITG_21153	0	10	22	48	26	13	50	215	90	13	2	0	0	malate dehydrogenase
PITG_08850	0	7	7	19	15	7	11	31	41	9	0	0	0	mannitol dehydrogenase, putative
PITG_08867	5	6	28	82	29	23	72	188	112	14	4	0	0	mannitol dehydrogenase, putative
PITG_09005	0	5	10	78	10	2	2	0	0	1	0	0	0	mannitol-1-phosphate altronate dehydrogenase
PITG_19462	3	3	8	16	2	2	12	54	45	7	0	0	0	metallophosphoesterase, putative
PITG_17516	12	6	19	17	15	9	13	10	6	4	1	0	0	S-adenosylmethionine synthetase 2
PITG_19379	0	4	21	33	7	8	40	93	79	12	1	0	0	methylenetetrahydrofolate dehydrogenase [NAD+], putative
PITG_14352	0	2	15	29	8	5	41	68	65	9	1	0	0	methylenetetrahydrofolate dehydrogenase [NAD+], putative
PITG_20542	0	2	7	19	7	3	23	33	55	10	0	0	0	methylenetetrahydrofolate dehydrogenase
PITG_21582	0	4	12	20	4	7	27	74	62	8	1	0	0	tetrahydrofolate dehydrogenase
PITG_18545	0	4	16	30	8	5	42	107	79	9	1	0	0	tetrahydrofolate dehydrogenase
PITG_14325	0	4	15	24	4	7	33	89	74	11	1	0	0	methylenetetrahydrofolate dehydrogenase [NAD+], putative
PITG_14312	4	11	39	74	26	18	82	302	267	32	0	0	0	methylenetetrahydrofolate dehydrogenase [NAD+], putative
PITG_19399	4	9	23	47	19	17	57	226	192	24	0	0	0	methylenetetrahydrofolate dehydrogenase [NAD+], putative
PITG_18225	0	8	19	43	11	12	55	188	139	21	0	0	0	tetrahydrofolate dehydrogenase
PITG_14310	0	6	15	31	9	11	51	130	113	22	0	0	0	methylenetetrahydrofolate dehydrogenase [NAD+], putative
PITG_14346	0	9	26	37	9	12	60	178	143	30	0	0	0	methylenetetrahydrofolate dehydrogenase [NAD+], putative
PITG_14777	0	6	14	30	9	6	40	106	120	22	1	0	0	tetrahydrofolate dehydrogenase
PITG_14315	0	10	22	42	19	14	64	218	172	23	0	0	0	methylenetetrahydrofolate dehydrogenase [NAD+], putative
PITG_20640	0	1	14	22	4	3	36	95	60	8	0	0	0	tetrahydrofolate dehydrogenase
PITG_14344	0	9	19	35	12	14	60	172	142	27	0	0	0	tetrahydrofolate dehydrogenase
PITG_17187	0	9	22	47	16	16	66	222	186	34	0	0	0	methylenetetrahydrofolate dehydrogenase [NAD+], putative
PITG_18553	0	7	28	45	12	12	66	214	173	29	0	0	0	tetrahydrofolate dehydrogenase
PITG_19374	0	8	19	27	10	14	59	155	138	28	0	0	0	methylenetetrahydrofolate dehydrogenase [NAD+], putative
PITG_19375	0	6	20	28	10	8	53	163	155	21	0	0	0	methylenetetrahydrofolate dehydrogenase [NAD+], putative
PITG_17195	0	6	20	28	11	7	58	171	155	24	1	0	0	tetrahydrofolate dehydrogenase
PITG_21979	0	1	10	5	1	0	11	50	37	3	1	0	0	tetrahydrofolate dehydrogenase
PITG_18552	0	3	14	25	14	6	47	152	136	24	1	0	0	tetrahydrofolate dehydrogenase
PITG_14322	0	7	20	29	5	8	61	173	156	18	0	0	0	methylenetetrahydrofolate dehydrogenase [NAD+], putative
PITG_01807	0	2	6	11	4	4	17	31	31	3	0	0	0	methylmalonyl-CoA mutase, putative
PITG_18772	1	5	15	34	8	2	54	125	70	6	1	0	0	Mitochondrial Carrier (MC) Family
PITG_18773	12	12	26	105	134	71	256	615	636	24	2	0	0	Mitochondrial Carrier (MC) Family
PITG_00904	1	1	11	19	6	6	39	93	103	17	0	0	0	Mitochondrial Carrier (MC) Family
PITG_04726	5	8	5	10	6	12	8	20	33	4	0	2	0	mitochondrial-processing peptidase subunit alpha, putative
PITG_19213	15	23	58	111	41	56	162	419	267	43	1	0	0	mitogen-activated protein kinase, putative
PITG_17280	1	8	8	50	19	6	34	143	117	14	0	0	0	mpn domain-containing
PITG_07445	6	14	127	435	93	7	9	1	5	4	2	0	0	mucin-like protein
PITG_03804	26	17	42	94	51	70	241	405	217	13	0	1	0	myosin-like protein
PITG_01622	4	7	14	29	20	10	57	159	118	12	0	0	0	myosin-like protein
PITG_10173	93	243	657	1792	591	480	2063	7529	6794	733	16	0	0	NADPH-cytochrome P450 reductase, putative
PITG_12265	1	2	4	8	7	4	16	59	46	6	0	0	0	nuclear prelamin A recognition factor-like protein
PITG_11561	4	11	12	35	20	15	69	309	229	17	1	0	0	nuclear prelamin A recognition factor-like protein
PITG_09596	9	7	9	33	12	4	15	2	6	6	3	0	0	nucleoside diphosphate kinase B
PITG_08677	131	221	118	114	398	68	592	28	44	50	68	27	67	inositol 2-dehydrogenase, putative
PITG_02361	6	3	14	58	14	1	5	6	3	2	0	0	0	P-type ATPase (P-ATPase) Superfamily
PITG_02359	6	4	13	57	14	1	6	7	3	2	0	0	0	P-type ATPase (P-ATPase) Superfamily
PITG_02362	6	4	13	49	12	2	7	6	3	2	0	0	0	P-type ATPase (P-ATPase) Superfamily
PITG_02352	6	3	14	44	12	2	5	10	3	1	0	0	0	P-type ATPase (P-ATPase) Superfamily
PITG_02356	6	4	15	51	13	2	7	10	3	2	0	0	0	P-type ATPase (P-ATPase) Superfamily
PITG_02358	6	3	14	56	14	1	6	13	6	2	1	0	0	P-type ATPase (P-ATPase) Superfamily
PITG_02357	6	3	14	59	14	2	5	13	9	4	1	0	0	P-type ATPase (P-ATPase) Superfamily
PITG_02354	6	3	13	57	14	2	6	12	9	4	1	0	0	P-type ATPase (P-ATPase) Superfamily
PITG_02355	6	4	12	58	15	2	7	12	9	4	1	0	0	P-type ATPase (P-ATPase) Superfamily
PITG_02360	6	3	13	57	15	1	7	13	9	3	1	0	0	P-type ATPase (P-ATPase) Superfamily
PITG_00693	13	10	17	24	17	16	13	5	9	7	0	0	0	P-type ATPase (P-ATPase) Superfamily
PITG_17921	61	73	75	62	45	68	52	36	38	18	13	3	0	P-type ATPase (P-ATPase) Superfamily
PITG_17920	10	22	32	24	9	12	13	14	7	12	4	0	0	P-type ATPase (P-ATPase) Superfamily
PITG_13613	2	3	3	10	4	4	6	85	44	8	0	0	0	P-type ATPase (P-ATPase) Superfamily
PITG_08902	4	8	20	62	39	14	98	401	281	38	2	0	0	pleiotropic drug resistance protein, putative
PITG_12231	0	2	4	13	3	1	7	63	45	3	1	0	0	phosphatidic acid phosphatase
PITG_17639	3	12	24	80	28	17	100	354	349	42	4	0	0	phosphatidylinositol kinase
PITG_18414	42	43	55	142	44	46	34	38	28	21	14	2	0	phosphoglucomutase
PITG_07400	17	17	9	7	26	11	14	6	5	3	2	0	0	2,3-bisphosphoglycerate-dependent phosphoglycerate mutase
PITG_00107	0	4	6	25	12	5	28	94	94	6	0	0	0	phospholipase d-like protein
PITG_03651	2	6	24	32	20	7	24	94	79	7	0	0	0	phospholipase D, Pi-PXPH-PLD
PITG_07923	1	1	8	35	13	14	41	157	176	18	0	0	0	PLAC8 family protein
PITG_21409	0	0	3	14	10	10	27	52	25	6	0	0	0	polygalacturonase 1 precursor
PITG_22228	1	0	7	16	3	2	12	42	28	6	0	0	0	polysaccharide lyase, putative
PITG_22227	1	5	9	28	7	3	19	88	84	9	1	0	0	pectate lyase, putative
PITG_21499	1	1	1	14	6	9	5	34	33	1	0	0	0	pectin lyase, putative
PITG_21713	1	0	7	18	2	2	15	60	40	4	0	0	0	polysaccharide lyase, putative
PITG_09255	1	5	8	21	6	1	15	71	73	9	1	0	0	polysaccharide lyase, putative
PITG_09254	1	5	9	27	5	3	21	88	90	4	1	0	0	polysaccharide lyase, putative
PITG_21714	1	5	8	25	5	3	20	88	82	9	1	0	0	polysaccharide lyase, putative
PITG_09257	1	5	10	29	5	4	27	116	79	9	1	0	0	polysaccharide lyase, putative
PITG_09258	1	5	8	14	6	1	13	65	68	7	1	0	0	polysaccharide lyase, putative
PITG_09256	1	4	4	28	7	3	21	108	70	11	1	0	0	polysaccharide lyase, putative
PITG_09259	0	5	5	17	5	3	17	83	80	9	0	0	0	polysaccharide lyase, putative
PITG_15069	22	16	28	8	6	5	7	6	7	2	3	1	1	polyubiquitin partial
PITG_16311	26	35	64	22	24	11	24	28	9	8	0	0	0	ubiquitin family protein, putative
PITG_19729	4	3	4	51	31	43	115	181	123	30	0	0	0	glycoside hydrolase, putative
PITG_06410	49	66	204	502	194	185	861	2756	2291	376	9	2	0	probable importin-7 homolog
PITG_16827	2	3	1	17	2	2	13	39	29	0	0	0	0	protease inhibitor Epi3
PITG_08346	2	4	2	8	3	6	12	45	69	3	0	0	0	carbohydrate-binding protein, putative
PITG_21378	22	22	12	22	7	17	13	10	12	2	1	0	0	protein disulfide-isomerase, putative
PITG_21299	0	0	0	18	8	2	6	72	42	6	0	0	0	protein kinase, putative
PITG_07214	3	1	1	19	12	14	63	145	108	17	0	0	0	protein kinase, putative
PITG_15457	0	0	3	7	2	1	6	53	41	3	1	0	0	protein kinase
PITG_16329	0	1	14	45	31	6	42	182	137	9	1	0	0	protein phosphatase 2c family protein
PITG_07655	6	5	12	40	7	5	6	10	20	1	0	0	0	protein szt2
PITG_05615	57	55	48	60	49	47	47	35	41	27	15	2	0	pyrophosphate-energized vacuolar membrane proton pump, putative
PITG_11935	2	6	12	45	5	5	46	139	126	18	0	0	0	pyrroline-5-carboxylate synthetase-like
PITG_09556	17	12	17	21	16	15	17	11	10	3	3	0	0	guanine nucleotide-binding protein subunit beta-2-like protein
PITG_21540	31	22	20	32	19	18	12	12	11	5	1	0	0	Resistance-Nodulation-Cell Division (RND) Superfamily
PITG_06213	2	5	1	22	9	4	12	41	13	0	0	0	0	Resistance-Nodulation-Cell Division (RND) Superfamily
PITG_05536	4	3	7	31	12	15	22	121	107	27	0	0	0	RNA pseudouridylate synthase, putative
PITG_17868	5	5	14	31	10	6	38	125	124	16	0	0	0	rna pseudouridylate
PITG_00816	0	5	18	31	13	6	44	157	134	16	0	0	0	rna pseudouridylate
PITG_10438	0	4	13	12	7	4	42	104	84	6	0	0	0	SCP-like extracellular protein
PITG_02120	0	3	12	23	13	1	21	109	80	8	0	0	0	secreted protein
PITG_13507	3	2	10	17	13	5	15	49	62	1	0	0	0	secreted RxLR effector peptide, putative
PITG_04269	3	10	28	94	19	27	73	347	276	34	0	0	0	RXLR effector family protein, putative
PITG_06074	5	1	6	8	10	1	12	64	51	9	0	0	0	secreted RxLR effector peptide, putative
PITG_15039	4	28	45	112	43	42	150	639	516	50	6	0	0	secreted RxLR effector peptide, putative
PITG_09510	0	0	1	11	6	5	20	59	34	5	0	0	0	secreted RxLR effector peptide, putative
PITG_07947	2	3	7	22	12	20	38	154	151	8	0	0	0	secreted RxLR effector peptide, putative
PITG_06535	3	2	5	2	6	9	22	77	52	1	0	0	0	RXLR effector family protein, putative
PITG_09497	0	4	9	39	18	11	67	218	166	14	0	0	0	secreted RxLR effector peptide, putative
PITG_09496	0	0	2	20	15	6	35	122	88	12	0	0	0	secreted RxLR effector peptide, putative
PITG_09499	0	0	2	20	15	6	35	120	92	11	0	0	0	secreted RxLR effector peptide, putative
PITG_09498	0	0	2	17	15	6	35	118	92	11	0	0	0	secreted RxLR effector peptide, putative
PITG_12675	2	11	25	60	17	17	113	365	306	30	2	0	0	sedoheptulokinase, putative
PITG_19346	0	1	9	7	0	6	12	23	44	8	2	0	0	serine protease family S08A, putative
PITG_08414	3	2	4	35	10	5	30	81	104	13	1	0	0	serine protease family S01A, putative
PITG_02710	5	3	20	28	17	20	53	204	157	14	0	0	0	serine protease family S01A, putative
PITG_17741	3	6	13	23	13	7	29	121	63	6	0	0	0	serine protease family S33, putative
PITG_04643	5	1	22	59	30	16	78	237	178	8	0	0	0	serine threonine-protein kinase rio2
PITG_19210	2	0	2	8	8	2	20	39	26	4	0	0	0	SET domain-containing protein, putative
PITG_17763	2	0	3	11	7	2	15	43	57	5	0	0	0	SET domain-containing protein, putative
PITG_09695	2	0	4	12	9	1	18	49	62	6	0	0	0	SET domain-containing protein, putative
PITG_03320	2	0	3	12	9	2	18	50	62	5	0	0	0	SET domain-containing protein, putative
PITG_12923	2	0	2	10	8	1	17	45	54	5	0	0	0	SET domain-containing protein, putative
PITG_08614	2	0	4	8	9	2	21	48	57	6	0	0	0	SET domain-containing protein, putative
PITG_17222	3	17	10	40	10	9	13	52	37	2	0	0	0	SpoU rRNA Methylase family
PITG_16523	3	17	11	40	9	9	14	54	37	2	0	0	0	SpoU rRNA Methylase family
PITG_16521	3	17	11	42	11	7	17	52	39	2	0	0	0	SpoU rRNA Methylase family
PITG_16524	5	18	11	42	11	9	16	59	44	2	0	0	0	SpoU rRNA Methylase family
PITG_16525	4	17	10	40	11	11	17	59	40	2	0	0	0	SpoU rRNA Methylase family
PITG_17225	3	14	11	35	11	9	15	54	38	2	0	0	0	SpoU rRNA Methylase family
PITG_16516	3	16	11	35	12	9	18	56	40	2	0	0	0	SpoU rRNA Methylase family
PITG_16519	3	17	9	37	9	8	17	56	42	2	0	0	0	SpoU rRNA Methylase family
PITG_16522	5	18	13	44	9	15	20	75	53	2	0	0	0	SpoU rRNA Methylase family
PITG_16517	3	17	9	33	10	8	18	59	44	2	0	0	0	SpoU rRNA Methylase family
PITG_17224	3	13	12	47	17	8	20	98	64	5	0	0	0	SpoU rRNA Methylase family
PITG_17228	0	6	7	35	13	15	40	140	140	16	2	0	0	SpoU rRNA Methylase family
PITG_09367	3	10	15	17	3	6	10	22	22	1	4	0	0	sterol 3-beta-glucosyltransferase, putative
PITG_13686	1	13	39	199	21	1	6	31	20	1	0	0	0	Sulfate Permease (SulP) Family
PITG_19263	10	14	10	21	15	12	6	6	11	2	0	0	0	sulfite reductase [NADPH] flavoprotein component, putative
PITG_11793	5	7	32	72	37	23	134	428	328	50	1	0	0	SUMO protease, putative
PITG_04034	14	47	140	462	216	150	722	2488	2049	219	3	0	0	SUMO protease, putative
PITG_21673	9	6	38	120	76	37	211	805	822	107	7	0	0	SUMO protease, putative
PITG_09088	11	26	91	213	107	68	311	1049	715	46	2	0	0	The Proton-dependent Oligopeptide Transporter (POT) Family
PITG_11343	3	1	5	10	1	1	8	42	46	1	0	0	0	thioredoxin dynein outer arm protein
PITG_04640	122	128	138	99	86	89	73	88	65	48	24	8	1	translation elongation factor 1-alpha, putative
PITG_06722	152	151	159	123	112	114	100	108	95	61	39	13	3	translation elongation factor 1-alpha, putative
PITG_12771	1	19	17	58	3	0	6	7	10	0	0	0	0	transmembrane protein, putative
PITG_15328	4	11	32	84	15	10	48	142	134	34	0	0	0	transmembrane protein, putative
PITG_10720	3	2	3	6	3	0	12	36	32	4	0	0	0	transmembrane protein, putative
PITG_08175	0	2	0	14	7	4	29	96	68	2	1	0	0	transposable element tc3 transposase
PITG_05122	0	2	9	21	7	1	15	106	51	12	0	0	0	transposase of insertion sequence isrm2011- orfa protein
PITG_01554	0	3	8	22	14	3	36	156	91	19	0	0	0	transposase of insertion sequence isrm2011- orfa protein
PITG_11417	2	0	5	9	4	3	26	31	61	3	0	0	0	U4/U6.U5 small nuclear ribonucleoprotein 27 kDa protein, putative
PITG_18001	42	20	37	42	23	37	30	27	39	13	3	0	0	ubiquitin, putative
PITG_06199	198	133	280	198	64	72	81	75	58	47	4	1	0	Cullin family protein, putative
PITG_00279	2	8	35	86	39	22	122	354	327	30	4	0	0	ubiquitin carboxyl-terminal hydrolase, putative
PITG_17703	3	4	11	18	6	3	34	77	82	13	0	0	0	wd repeat-containing protein 31
PITG_17721	23	54	173	568	195	181	681	2324	1493	166	8	0	0	wd repeat-containing protein 44-like
PITG_05106	0	1	3	13	6	0	9	56	31	2	0	0	0	zinc finger bed domain-containing protein 1-like
PITG_09416	0	2	4	11	1	5	13	30	54	5	0	0	0	zinc finger bed domain-containing protein 1-like
PITG_08266	0	24	80	309	61	75	311	1179	1142	220	0	0	0	zinc-type alcohol dehydrogenase-like protein

## Sheet: TableC
Table C. Inverted repeats that overlap predominantly 21-nucleotide small RNAs in P. infestans, P. ramorum and P. sojae.
					Reads per small RNA size
Species	Feature ID1	Scaffold	Start	End	18-nt	19-nt	20-nt	21-nt	22-nt	23-nt	24-nt	25-nt	26-nt	27-nt	28-nt	29-nt	30-nt	Ratio2
P. infestans	IR2758	Supercontig 8	2091000	2091713	11	936	1325	5008	672	39	12	15	3	0	0	0	0	257.806
P. infestans	IR7431	Supercontig 49	549257	549426	4	6	82	144	8	0	0	0	0	0	0	0	0	245
P. infestans	IR10568	Supercontig 353	13097	13742	43	364	2592	9522	765	63	11	20	24	3	0	0	0	226.271
P. infestans	IR10567	Supercontig 353	13108	13689	43	346	2561	9488	763	62	11	20	24	3	0	0	0	224.814
P. infestans	IR4367	Supercontig 18	376892	377592	48	375	2648	9848	798	69	15	22	22	3	0	0	0	218.841
P. infestans	IR5516	Supercontig 27	445195	446177	501	2214	17844	96934	9778	758	123	256	159	40	5	5	1	217
P. ramorum	IR1327	Scaffold 72	103946	104769	0	39	55	62	4	0	0	0	0	0	0	0	0	161
P. sojae	IR35772	Scaffold 3	1777195	1777334	2	115	12	7	50	0	1	0	0	0	0	0	0	93.5
P. sojae	IR35765	Scaffold 3	1772521	1772694	2	115	12	7	50	0	1	0	0	0	0	0	0	93.5
P. sojae	IR35766	Scaffold 3	1772635	1773452	2	115	11	7	37	0	1	0	0	0	0	0	0	86.5
P. infestans	IR4266	Supercontig 17	424700	424784	1	4	9	411	26	0	0	1	5	0	0	0	0	64.5714
P. infestans	IR8160	Supercontig 64	561587	562371	10	55	342	1662	218	10	12	5	15	0	4	0	0	62.1081
P. sojae	IR13860	Scaffold 1	8236514	8236927	4	8	14	14	0	0	0	0	0	0	0	0	0	41
P. sojae	IR13861	Scaffold 1	8236506	8237051	4	8	14	14	0	0	0	0	0	0	0	0	0	41
P. sojae	IR13862	Scaffold 1	8236539	8237130	4	8	14	14	0	0	0	0	0	0	0	0	0	41
P. infestans	IR8019	Supercontig 61	107502	107566	0	0	0	30	7	0	0	0	0	0	0	0	0	38
P. infestans	IR8568	Supercontig 74	483863	483927	0	0	0	30	7	0	0	0	0	0	0	0	0	38
P. sojae	IR13863	Scaffold 1	8236587	8237196	2	5	10	10	0	0	0	0	0	0	0	0	0	28
P. infestans	IR8013	Supercontig 61	100963	101144	0	0	2	50	2	0	1	0	0	0	0	0	0	27.5
P. infestans	IR8009	Supercontig 61	93773	93954	0	0	2	44	2	0	1	0	0	0	0	0	0	24.5
P. sojae	IR38159	Scaffold 3	6691869	6691953	0	7	16	22	2	0	0	1	0	0	0	0	0	24
P. infestans	IR8007	Supercontig 61	93792	93870	0	0	1	21	1	0	0	0	0	0	0	0	0	24
P. infestans	IR9505	Supercontig 129	548	900	317	141	207	44	58	15	10	6	13	4	0	1	0	22.3714
P. infestans	IR10963	Supercontig 820	1526	1878	317	141	207	44	58	15	10	6	13	4	0	1	0	22.3714
P. infestans	IR8010	Supercontig 61	100982	101060	0	0	1	18	1	0	0	0	0	0	0	0	0	21
P. infestans	IR8018	Supercontig 61	104520	104701	0	0	1	39	1	0	1	0	0	0	0	0	0	21
P. sojae	IR31874	Scaffold 2	6604984	6605123	0	4	2	10	2	0	0	0	0	0	0	0	0	19
P. sojae	IR34496	Scaffold 18	573903	574412	0	4	7	4	3	0	0	0	0	0	0	0	0	19
P. ramorum	IR782	Scaffold 32	378722	379618	0	4	4	7	2	0	0	0	0	0	0	0	0	18
P. sojae	IR7770	Scaffold 1	1193223	1193578	0	4	6	5	2	0	0	0	0	0	0	0	0	18
P. sojae	IR23714	Scaffold 7	3269886	3270534	2	28	21	8	9	3	2	1	0	0	0	0	0	18
P. ramorum	IR771	Scaffold 32	349503	350497	0	0	6	6	3	0	0	0	0	0	0	0	0	16
P. infestans	IR7166	Supercontig 45	481379	481513	0	0	1	11	2	0	0	0	0	0	0	0	0	15
P. infestans	IR8014	Supercontig 61	104539	104617	0	0	0	14	0	0	0	0	0	0	0	0	0	15
P. sojae	IR2144	Scaffold 5	3571557	3571915	4	32	63	28	2	0	2	6	0	0	0	0	0	14.4444
P. infestans	IR8008	Supercontig 61	93803	93902	0	0	0	13	0	0	0	0	0	0	0	0	0	14
P. sojae	IR26904	Scaffold 4	5398186	5398844	5	0	2	0	2	1	0	0	0	0	0	0	0	11
P. sojae	IR25341	Scaffold 4	474652	475378	0	0	10	0	0	0	0	0	0	0	0	0	0	11
P. infestans	IR6299	Supercontig 33	1459897	1460032	0	6	2	2	0	0	0	0	0	0	0	0	0	11
P. infestans	IR8011	Supercontig 61	100993	101092	0	0	0	10	0	0	0	0	0	0	0	0	0	11
P. infestans	IR8015	Supercontig 61	104550	104649	0	0	0	10	0	0	0	0	0	0	0	0	0	11
P. infestans	IR1389	Supercontig 4	367890	368646	4	6	11	8	2	0	0	1	1	0	0	0	0	10.6667
P. infestans	IR1390	Supercontig 4	367890	368646	4	6	11	8	2	0	0	1	1	0	0	0	0	10.6667
P. infestans	IR3534	Supercontig 12	974619	974698	2	0	5	13	10	0	1	1	0	0	0	0	0	10.3333
P. infestans	IR4442	Supercontig 18	1064102	1064237	9	11	14	34	7	0	0	5	2	0	0	0	0	9.5
P. infestans	IR6381	Supercontig 34	1006538	1006694	37	44	11	16	5	7	5	3	4	1	0	1	0	8.06667
P. infestans	IR10938	Supercontig 779	8754	8910	37	44	11	16	5	7	5	3	4	1	0	1	0	8.06667
P. sojae	IR8687	Scaffold 1	3794494	3795136	4	6	2	0	0	3	0	1	0	0	0	0	0	8
P. sojae	IR11335	Scaffold 1	3859490	3860141	4	6	2	0	0	3	0	1	0	0	0	0	0	8
P. sojae	IR8724	Scaffold 1	3796799	3797456	4	6	2	0	0	3	0	1	0	0	0	0	0	8
P. sojae	IR11129	Scaffold 1	3827786	3828517	4	6	2	0	0	3	0	1	0	0	0	0	0	8
P. sojae	IR8804	Scaffold 1	3798979	3799758	4	6	2	0	0	3	0	1	0	0	0	0	0	8
P. sojae	IR12304	Scaffold 1	3879212	3879997	4	6	2	0	0	3	0	1	0	0	0	0	0	8
P. sojae	IR9615	Scaffold 1	3810066	3810764	4	6	2	0	0	2	0	1	0	0	0	0	0	7.5
P. sojae	IR12695	Scaffold 1	3885003	3885771	4	6	2	0	0	2	0	1	0	0	0	0	0	7.5
P. sojae	IR11969	Scaffold 1	3874433	3875217	4	6	2	0	0	2	0	1	0	0	0	0	0	7.5
P. sojae	IR12382	Scaffold 1	3880370	3881154	4	6	2	0	0	2	0	1	0	0	0	0	0	7.5
P. sojae	IR12425	Scaffold 1	3880948	3881732	4	6	2	0	0	2	0	1	0	0	0	0	0	7.5
P. sojae	IR10764	Scaffold 1	3823353	3824290	4	6	2	0	0	2	0	1	0	0	0	0	0	7.5
P. infestans	IR11267	Supercontig 3428	299	624	4	1	3	4	0	2	0	1	0	0	0	0	0	7.5
P. sojae	IR26087	Scaffold 4	3032359	3033325	10	10	0	12	12	6	6	0	0	0	0	0	0	7.28571
P. infestans	IR8195	Supercontig 65	97018	97550	81	93	115	14	83	7	18	16	7	14	2	0	0	6.7931
P. infestans	IR1753	Supercontig 5	955211	955849	2	17	81	413	57	7	9	42	34	5	2	0	0	6.21505
P. infestans	IR9820	Supercontig 163	126827	127088	2705	1052	1296	92	29	20	103	353	369	36	1	0	0	6.0197
P. sojae	IR20424	Scaffold 71	3548	3767	7	5	5	7	6	11	4	2	0	0	0	0	0	6
P. infestans	IR3296	Supercontig 11	650344	650404	0	0	3	7	7	0	1	1	0	0	0	0	0	6
P. infestans	IR2090	Supercontig 6	1712209	1712279	13	1	8	15	3	1	5	1	0	0	0	0	0	6
P. infestans	IR3896	Supercontig 14	1559288	1559966	2	17	85	405	53	7	7	42	38	5	2	0	0	6
P. sojae	IR50	Scaffold 23	114986	115095	30	23	28	28	33	35	13	12	4	0	0	0	0	5.93333
P. sojae	IR91	Scaffold 23	186892	187001	30	23	28	28	33	35	13	12	4	0	0	0	0	5.93333
P. sojae	IR9215	Scaffold 1	3805317	3806267	4	6	2	0	0	4	0	2	0	0	0	0	0	5.66667
P. sojae	IR10111	Scaffold 1	3815114	3816064	4	6	2	0	0	4	0	2	0	0	0	0	0	5.66667
P. sojae	IR11389	Scaffold 1	3862270	3863222	4	6	2	0	0	4	0	2	0	0	0	0	0	5.66667
P. sojae	IR11774	Scaffold 1	3871526	3872478	4	6	2	0	0	4	0	2	0	0	0	0	0	5.66667
P. sojae	IR11809	Scaffold 1	3872107	3873059	4	6	2	0	0	4	0	2	0	0	0	0	0	5.66667
P. sojae	IR11842	Scaffold 1	3872688	3873640	4	6	2	0	0	4	0	2	0	0	0	0	0	5.66667
P. sojae	IR11875	Scaffold 1	3873269	3874221	4	6	2	0	0	4	0	2	0	0	0	0	0	5.66667
P. sojae	IR11741	Scaffold 1	3870944	3871898	4	6	2	0	0	4	0	2	0	0	0	0	0	5.66667
P. sojae	IR10873	Scaffold 1	3824785	3825741	4	6	2	0	0	4	0	2	0	0	0	0	0	5.66667
P. sojae	IR10928	Scaffold 1	3825370	3826326	4	6	2	0	0	4	0	2	0	0	0	0	0	5.66667
P. sojae	IR11359	Scaffold 1	3861100	3862056	4	6	2	0	0	4	0	2	0	0	0	0	0	5.66667
P. sojae	IR8744	Scaffold 1	3797233	3798195	4	6	2	0	0	4	0	2	0	0	0	0	0	5.66667
P. sojae	IR11342	Scaffold 1	3859924	3860886	4	6	2	0	0	4	0	2	0	0	0	0	0	5.66667
P. sojae	IR11350	Scaffold 1	3860509	3861471	4	6	2	0	0	4	0	2	0	0	0	0	0	5.66667
P. sojae	IR11376	Scaffold 1	3861685	3862647	4	6	2	0	0	4	0	2	0	0	0	0	0	5.66667
P. infestans	IR501	Supercontig 2	1053495	1054127	2	14	72	377	50	8	6	44	37	5	2	0	0	5.51579
P. sojae	IR26903	Scaffold 4	5398137	5398795	5	0	2	0	2	1	1	0	0	0	0	0	0	5.5
P. infestans	IR5878	Supercontig 30	1011589	1011898	59	47	53	45	13	10	9	21	4	1	6	0	0	5.42857
P. sojae	IR11619	Scaffold 1	3868642	3869406	4	6	2	0	0	3	0	2	0	0	0	0	0	5.33333
P. sojae	IR9252	Scaffold 1	3805900	3806667	4	6	2	0	0	3	0	2	0	0	0	0	0	5.33333
P. sojae	IR9033	Scaffold 1	3803001	3803774	4	6	2	0	0	3	0	2	0	0	0	0	0	5.33333
P. sojae	IR9342	Scaffold 1	3807039	3807812	4	6	2	0	0	3	0	2	0	0	0	0	0	5.33333
P. sojae	IR9785	Scaffold 1	3811654	3812433	4	6	2	0	0	3	0	2	0	0	0	0	0	5.33333
P. sojae	IR12180	Scaffold 1	3877321	3878100	4	6	2	0	0	3	0	2	0	0	0	0	0	5.33333
P. sojae	IR8883	Scaffold 1	3800704	3801484	4	6	2	0	0	3	0	2	0	0	0	0	0	5.33333
P. sojae	IR8685	Scaffold 1	3794334	3795118	4	6	2	0	0	3	0	2	0	0	0	0	0	5.33333
P. sojae	IR11652	Scaffold 1	3869207	3869992	4	6	2	0	0	3	0	2	0	0	0	0	0	5.33333
P. sojae	IR12473	Scaffold 1	3881526	3882311	4	6	2	0	0	3	0	2	0	0	0	0	0	5.33333
P. sojae	IR11227	Scaffold 1	3828823	3829609	4	6	2	0	0	3	0	2	0	0	0	0	0	5.33333
P. sojae	IR11282	Scaffold 1	3829412	3830201	4	6	2	0	0	3	0	2	0	0	0	0	0	5.33333
P. sojae	IR10110	Scaffold 1	3815112	3815903	4	6	2	0	0	3	0	2	0	0	0	0	0	5.33333
P. sojae	IR12521	Scaffold 1	3882105	3882896	4	6	2	0	0	3	0	2	0	0	0	0	0	5.33333
P. sojae	IR11869	Scaffold 1	3873267	3874060	4	6	2	0	0	3	0	2	0	0	0	0	0	5.33333
P. sojae	IR8719	Scaffold 1	3796641	3797436	4	6	2	0	0	3	0	2	0	0	0	0	0	5.33333
P. sojae	IR9113	Scaffold 1	3804146	3804943	4	6	2	0	0	3	0	2	0	0	0	0	0	5.33333
P. sojae	IR10454	Scaffold 1	3818615	3819412	4	6	2	0	0	3	0	2	0	0	0	0	0	5.33333
P. sojae	IR9351	Scaffold 1	3807041	3807972	4	6	2	0	0	3	0	2	0	0	0	0	0	5.33333
P. sojae	IR11283	Scaffold 1	3829414	3830361	4	6	2	0	0	3	0	2	0	0	0	0	0	5.33333
P. sojae	IR10071	Scaffold 1	3814530	3815479	4	6	2	0	0	3	0	2	0	0	0	0	0	5.33333
P. sojae	IR12522	Scaffold 1	3882107	3883056	4	6	2	0	0	3	0	2	0	0	0	0	0	5.33333
P. sojae	IR11713	Scaffold 1	3870365	3871317	4	6	2	0	0	3	0	2	0	0	0	0	0	5.33333
P. sojae	IR9120	Scaffold 1	3804148	3805103	4	6	2	0	0	3	0	2	0	0	0	0	0	5.33333
P. sojae	IR9175	Scaffold 1	3804733	3805688	4	6	2	0	0	3	0	2	0	0	0	0	0	5.33333
P. sojae	IR12078	Scaffold 1	3875991	3876986	4	6	2	0	0	3	0	2	0	0	0	0	0	5.33333
P. infestans	IR5834	Supercontig 29	2070816	2071464	2	12	60	316	41	4	7	43	30	1	0	0	0	5.31707
P. infestans	IR1714	Supercontig 5	285903	286538	2	17	90	429	53	6	8	53	42	7	2	0	0	5.29204
P. infestans	IR9198	Supercontig 106	61247	61888	2	17	84	420	52	6	8	52	42	5	2	0	0	5.29091
P. infestans	IR3535	Supercontig 12	977417	978052	2	14	67	393	47	4	8	52	35	4	0	0	0	5.28
P. infestans	IR10623	Supercontig 387	13375	14129	873	784	1239	1214	1008	525	309	419	141	127	66	6	1	5.27477
P. infestans	IR11015	Supercontig 974	5954	6279	12	9	16	11	11	8	2	3	4	2	1	0	0	5.23077
P. infestans	IR10819	Supercontig 560	9984	10613	2	17	90	411	51	4	9	51	42	6	2	0	0	5.18919
P. infestans	IR3292	Supercontig 11	598405	599041	1	12	51	284	30	4	5	36	30	2	0	0	0	5.17568
P. infestans	IR11269	Supercontig 3428	1906	2528	115	117	63	48	45	32	43	18	18	2	0	0	0	5.13415
P. infestans	IR11309	Supercontig 3879	1140	1762	115	117	63	48	45	32	43	18	18	2	0	0	0	5.13415
P. infestans	IR8311	Supercontig 66	661979	662641	2	16	77	367	50	3	8	45	41	6	2	0	0	5.00971
P. sojae	IR10592	Scaffold 1	3820934	3821697	4	6	2	0	0	2	0	2	0	0	0	0	0	5
P. sojae	IR10563	Scaffold 1	3820355	3821125	4	6	2	0	0	2	0	2	0	0	0	0	0	5
P. sojae	IR9427	Scaffold 1	3808192	3808963	4	6	2	0	0	2	0	2	0	0	0	0	0	5
P. sojae	IR12640	Scaffold 1	3883852	3884623	4	6	2	0	0	2	0	2	0	0	0	0	0	5
P. sojae	IR9479	Scaffold 1	3808771	3809547	4	6	2	0	0	2	0	2	0	0	0	0	0	5
P. sojae	IR11435	Scaffold 1	3864014	3864790	4	6	2	0	0	2	0	2	0	0	0	0	0	5
P. sojae	IR11705	Scaffold 1	3870372	3871148	4	6	2	0	0	2	0	2	0	0	0	0	0	5
P. sojae	IR11037	Scaffold 1	3826538	3827315	4	6	2	0	0	2	0	2	0	0	0	0	0	5
P. sojae	IR11419	Scaffold 1	3863434	3864213	4	6	2	0	0	2	0	2	0	0	0	0	0	5
P. sojae	IR11677	Scaffold 1	3869786	3870571	4	6	2	0	0	2	0	2	0	0	0	0	0	5
P. sojae	IR10070	Scaffold 1	3814528	3815318	4	6	2	0	0	2	0	2	0	0	0	0	0	5
P. sojae	IR9395	Scaffold 1	3807600	3808391	4	6	2	0	0	2	0	2	0	0	0	0	0	5
P. sojae	IR9536	Scaffold 1	3809342	3810137	4	6	2	0	0	2	0	2	0	0	0	0	0	5
P. sojae	IR9164	Scaffold 1	3804731	3805527	4	6	2	0	0	2	0	2	0	0	0	0	0	5
P. sojae	IR9296	Scaffold 1	3806455	3807251	4	6	2	0	0	2	0	2	0	0	0	0	0	5
P. sojae	IR12565	Scaffold 1	3882684	3883480	4	6	2	0	0	2	0	2	0	0	0	0	0	5
P. sojae	IR11438	Scaffold 1	3864007	3864958	4	6	2	0	0	2	0	2	0	0	0	0	0	5
P. sojae	IR12578	Scaffold 1	3882686	3883640	4	6	2	0	0	2	0	2	0	0	0	0	0	5
P. sojae	IR11468	Scaffold 1	3864998	3865984	4	6	2	0	0	2	0	2	0	0	0	0	0	5
P. sojae	IR11526	Scaffold 1	3866733	3867720	4	6	2	0	0	2	0	2	0	0	0	0	0	5
P. sojae	IR11500	Scaffold 1	3866148	3867141	4	6	2	0	0	2	0	2	0	0	0	0	0	5
P. infestans	IR7640	Supercontig 54	614079	614545	0	0	4	18	2	0	1	2	1	0	0	0	0	5
P. infestans	IR3932	Supercontig 14	1809985	1810625	2	15	69	380	51	6	8	50	38	7	2	0	0	4.9434
P. sojae	IR52	Scaffold 23	116766	116867	8	15	14	10	11	15	5	5	0	3	1	0	0	4.93333
P. infestans	IR10619	Supercontig 387	10911	11068	26	20	3	12	5	6	5	3	4	1	0	1	0	4.86667
P. infestans	IR3460	Supercontig 11	3000503	3001138	1	11	71	376	45	6	8	49	39	7	2	0	0	4.82075
P. infestans	IR8188	Supercontig 65	78011	78510	79	94	114	11	82	6	20	30	13	15	2	0	0	4.77778
P. sojae	IR31350	Scaffold 2	5579446	5579919	6	4	2	0	0	1	1	1	0	0	0	0	0	4.66667
P. sojae	IR31352	Scaffold 2	5580154	5580627	6	4	2	0	0	1	1	1	0	0	0	0	0	4.66667
P. infestans	IR5725	Supercontig 29	573453	574156	693	421	12	45	24	20	55	126	65	15	0	0	0	4.64122
P. infestans	IR9711	Supercontig 148	156051	156679	1	8	58	351	36	4	8	50	37	4	0	0	0	4.59
P. infestans	IR9506	Supercontig 129	530	1314	4045	6703	4684	8363	2846	1980	2330	1445	1357	717	410	53	14	4.52379
P. sojae	IR20427	Scaffold 71	3067	3821	330	131	148	71	81	98	135	37	17	8	0	0	0	4.34343
P. sojae	IR20419	Scaffold 71	2944	3319	24	18	16	25	16	17	13	5	8	0	0	0	0	4.33333
P. infestans	IR787	Supercontig 3	482709	482903	0	0	7	0	5	0	0	2	0	0	0	0	0	4.33333
P. sojae	IR20428	Scaffold 71	2997	3792	330	131	146	71	79	99	136	37	17	8	0	0	0	4.30653
P. sojae	IR20422	Scaffold 71	2951	3670	329	131	146	71	78	97	136	37	17	8	0	0	0	4.28643
P. sojae	IR20423	Scaffold 71	2955	3707	329	131	146	70	78	98	136	37	17	8	0	0	0	4.28643
P. sojae	IR20425	Scaffold 71	2961	3728	329	131	146	70	78	98	136	37	17	8	0	0	0	4.28643
P. infestans	IR4906	Supercontig 21	2181852	2182083	14	6	2	2	4	1	0	4	1	1	0	0	0	4.28571
P. infestans	IR7539	Supercontig 51	918337	918568	14	6	2	2	4	1	0	4	1	1	0	0	0	4.28571
P. infestans	IR11268	Supercontig 3428	2303	2534	14	6	2	2	4	1	0	4	1	1	0	0	0	4.28571
P. infestans	IR11308	Supercontig 3879	1537	1768	14	6	2	2	4	1	0	4	1	1	0	0	0	4.28571
P. sojae	IR20426	Scaffold 71	3274	3788	309	115	132	51	66	83	124	32	12	8	0	0	0	4.27684
P. infestans	IR4970	Supercontig 22	1202068	1202677	1	5	43	295	31	4	7	43	34	4	0	0	0	4.26966
P. sojae	IR20420	Scaffold 71	3322	3653	307	115	131	49	63	81	124	32	10	8	0	0	0	4.26857
P. infestans	IR8254	Supercontig 65	286028	286538	81	97	122	20	88	16	29	34	17	17	4	0	0	4.16667
P. infestans	IR8190	Supercontig 65	86704	87214	62	31	106	13	77	14	18	26	19	7	2	0	0	4.16438
P. infestans	IR8170	Supercontig 65	182	693	90	103	129	26	92	17	32	28	30	17	4	0	0	4.08929
P. sojae	IR8694	Scaffold 1	3794921	3795871	4	3	1	0	0	3	0	2	0	0	0	0	0	4
P. infestans	IR1418	Supercontig 4	1248626	1249188	0	4	0	5	0	2	0	1	1	0	0	0	0	4
P. infestans	IR6104	Supercontig 31	1917963	1918016	0	3	5	3	1	7	3	1	0	0	0	0	0	4
P. infestans	IR7481	Supercontig 50	586707	586778	13	4	7	2	0	1	0	1	2	0	3	0	0	4
P. infestans	IR8228	Supercontig 65	216755	217266	104	111	133	29	92	19	31	35	35	17	4	0	0	3.97561
P. infestans	IR4305	Supercontig 17	1422133	1423020	118	136	117	137	101	76	68	50	25	20	8	2	0	3.94253
P. sojae	IR32490	Scaffold 2	8539556	8540374	14	12	8	8	8	8	6	2	6	0	0	0	0	3.93333
P. sojae	IR32503	Scaffold 2	8543576	8544129	7	6	4	5	4	4	3	1	3	0	0	0	0	3.875
P. sojae	IR32507	Scaffold 2	8544763	8545316	7	6	4	5	4	4	3	1	3	0	0	0	0	3.875
P. sojae	IR32508	Scaffold 2	8545158	8545711	7	6	4	5	4	4	3	1	3	0	0	0	0	3.875
P. sojae	IR32509	Scaffold 2	8545553	8546106	7	6	4	5	4	4	3	1	3	0	0	0	0	3.875
P. sojae	IR32510	Scaffold 2	8545948	8546501	7	6	4	5	4	4	3	1	3	0	0	0	0	3.875
P. sojae	IR32511	Scaffold 2	8546343	8546896	7	6	4	5	4	4	3	1	3	0	0	0	0	3.875
P. sojae	IR32512	Scaffold 2	8546738	8547291	7	6	4	5	4	4	3	1	3	0	0	0	0	3.875
P. sojae	IR32514	Scaffold 2	8548319	8548872	7	6	4	5	4	4	3	1	3	0	0	0	0	3.875
P. sojae	IR32516	Scaffold 2	8548714	8549267	7	6	4	5	4	4	3	1	3	0	0	0	0	3.875
P. sojae	IR32520	Scaffold 2	8549901	8550454	7	6	4	5	4	4	3	1	3	0	0	0	0	3.875
P. sojae	IR32532	Scaffold 2	8555776	8556329	7	6	4	5	4	4	3	1	3	0	0	0	0	3.875
P. sojae	IR32486	Scaffold 2	8539580	8540235	14	12	8	7	8	8	6	2	6	0	0	0	0	3.86667
P. sojae	IR32528	Scaffold 2	8554193	8554746	7	6	4	4	4	4	3	1	3	0	0	0	0	3.75
P. infestans	IR8214	Supercontig 65	173510	174001	81	99	122	20	89	15	32	37	22	18	4	0	0	3.74561
P. infestans	IR8179	Supercontig 65	44629	45139	90	103	130	26	92	17	32	34	34	18	4	0	0	3.73171
P. sojae	IR35068	Scaffold 3	53401	53927	3	1	0	0	1	5	0	2	0	0	0	0	0	3.66667
P. sojae	IR8693	Scaffold 1	3794927	3795703	4	3	1	0	0	2	0	2	0	0	0	0	0	3.66667
P. sojae	IR8702	Scaffold 1	3795504	3796289	4	3	1	0	0	2	0	2	0	0	0	0	0	3.66667
P. sojae	IR32484	Scaffold 2	8539580	8539840	7	6	4	3	4	4	3	1	3	0	0	0	0	3.625
P. infestans	IR8205	Supercontig 65	126785	127295	57	114	84	120	82	96	63	46	28	14	4	0	0	3.55128
P. sojae	IR32500	Scaffold 2	8542427	8543324	16	17	12	10	12	12	9	4	9	0	0	0	0	3.47826
P. sojae	IR56	Scaffold 23	120129	120228	5	12	6	4	11	13	10	3	1	0	0	0	0	3.46667
P. sojae	IR32501	Scaffold 2	8542625	8543295	9	11	8	7	8	8	6	2	6	0	0	0	0	3.46667
P. sojae	IR32485	Scaffold 2	8539450	8540133	9	11	8	7	8	8	6	2	6	0	0	0	0	3.46667
P. sojae	IR32505	Scaffold 2	8543971	8544525	7	6	4	5	4	4	3	2	3	0	0	0	0	3.44444
P. sojae	IR32506	Scaffold 2	8544367	8544921	7	6	4	5	4	4	3	2	3	0	0	0	0	3.44444
P. sojae	IR32513	Scaffold 2	8547133	8547687	7	6	4	5	4	4	3	2	3	0	0	0	0	3.44444
P. sojae	IR32518	Scaffold 2	8549505	8550059	7	6	4	5	4	4	3	2	3	0	0	0	0	3.44444
P. sojae	IR32522	Scaffold 2	8550296	8550850	7	6	4	5	4	4	3	2	3	0	0	0	0	3.44444
P. sojae	IR32523	Scaffold 2	8551483	8552037	7	6	4	5	4	4	3	2	3	0	0	0	0	3.44444
P. sojae	IR32530	Scaffold 2	8554984	8555538	7	6	4	5	4	4	3	2	3	0	0	0	0	3.44444
P. sojae	IR32531	Scaffold 2	8555380	8555934	7	6	4	5	4	4	3	2	3	0	0	0	0	3.44444
P. infestans	IR8223	Supercontig 65	207885	208376	80	98	121	18	85	17	28	34	37	18	4	0	0	3.44262
P. sojae	IR31375	Scaffold 2	5611036	5611830	6	4	4	0	0	2	1	3	0	0	0	0	0	3.4
P. sojae	IR32502	Scaffold 2	8542823	8543324	9	11	8	6	8	8	6	2	6	0	0	0	0	3.4
P. infestans	IR8212	Supercontig 65	169973	170464	68	98	112	18	81	17	26	37	32	18	4	0	0	3.34746
P. sojae	IR31358	Scaffold 2	5582301	5582598	4	3	1	0	0	1	0	2	0	0	0	0	0	3.33333
P. sojae	IR32344	Scaffold 2	8004106	8004546	3	1	0	4	1	0	0	1	0	1	0	0	0	3.33333
P. sojae	IR16290	Scaffold 6	492053	492719	1	4	2	1	1	0	1	0	1	0	0	0	0	3.33333
P. sojae	IR32525	Scaffold 2	8551879	8552433	7	6	4	4	4	4	3	2	3	0	0	0	0	3.33333
P. sojae	IR32526	Scaffold 2	8552275	8552829	7	6	4	4	4	4	3	2	3	0	0	0	0	3.33333
P. sojae	IR32529	Scaffold 2	8554588	8555142	7	6	4	4	4	4	3	2	3	0	0	0	0	3.33333
P. infestans	IR786	Supercontig 3	482701	482880	0	0	7	0	5	0	1	2	0	0	0	0	0	3.25
P. sojae	IR90	Scaffold 23	184969	185726	32	37	38	28	46	37	27	25	11	4	0	0	0	3.22059
P. sojae	IR31374	Scaffold 2	5603047	5603842	6	4	4	0	0	1	1	3	0	0	0	0	0	3.2
P. infestans	IR6147	Supercontig 32	625011	625127	0	1	6	10	2	2	0	6	0	0	0	0	0	3.14286
P. infestans	IR9391	Supercontig 121	139707	139783	5	22	17	9	7	5	9	4	7	0	0	0	0	3.14286
P. infestans	IR10621	Supercontig 387	10987	11339	344	394	475	370	209	175	165	221	117	99	21	3	0	3.13876
P. infestans	IR6380	Supercontig 34	1006268	1006619	344	395	476	370	209	175	165	221	117	99	22	3	0	3.13694
P. infestans	IR10937	Supercontig 779	8484	8835	344	395	476	370	209	175	165	221	117	99	22	3	0	3.13694
P. sojae	IR20415	Scaffold 71	2007	2712	7	7	4	11	11	6	7	3	3	1	0	0	0	3.13333
P. sojae	IR5225	Scaffold 9	136274	136987	6	6	3	5	2	2	4	2	1	0	0	0	0	3.125
P. infestans	IR8207	Supercontig 65	144353	144883	96	123	157	39	124	42	43	38	38	55	11	2	0	3.09574
P. infestans	IR8191	Supercontig 65	88401	88911	110	132	177	122	147	94	78	58	40	58	15	3	0	3.09486
P. infestans	IR8213	Supercontig 65	171748	172219	90	66	164	116	140	92	67	45	39	50	13	3	0	3.06881
P. infestans	IR8193	Supercontig 65	93446	93957	110	129	176	120	145	95	77	56	42	59	15	3	0	3.06719
P. infestans	IR8216	Supercontig 65	179603	180093	104	129	179	124	148	102	77	57	55	51	15	3	0	3.03861
P. infestans	IR8265	Supercontig 65	333892	334402	100	134	175	126	148	104	74	53	55	58	17	3	0	3.01916
P. infestans	IR8175	Supercontig 65	37503	37994	103	129	183	123	148	103	76	55	61	51	15	3	0	3.01527
P. infestans	IR8187	Supercontig 65	74639	75141	110	134	184	128	152	104	83	57	50	59	17	3	0	3.01111
P. sojae	IR16288	Scaffold 6	492015	492578	1	3	2	1	1	0	1	0	1	0	0	0	0	3
P. sojae	IR8855	Scaffold 1	3800139	3800884	2	3	1	0	0	2	0	2	0	0	0	0	0	3
P. sojae	IR8982	Scaffold 1	3802436	3803181	2	3	1	0	0	2	0	2	0	0	0	0	0	3
P. sojae	IR9023	Scaffold 1	3803009	3803754	2	3	1	0	0	2	0	2	0	0	0	0	0	3
P. sojae	IR9719	Scaffold 1	3811089	3811834	2	3	1	0	0	2	0	2	0	0	0	0	0	3
P. sojae	IR10230	Scaffold 1	3816284	3817029	2	3	1	0	0	2	0	2	0	0	0	0	0	3
P. sojae	IR10290	Scaffold 1	3816857	3817602	2	3	1	0	0	2	0	2	0	0	0	0	0	3
P. sojae	IR10171	Scaffold 1	3815699	3816456	2	3	1	0	0	2	0	2	0	0	0	0	0	3
P. sojae	IR10981	Scaffold 1	3825961	3826718	2	3	1	0	0	2	0	2	0	0	0	0	0	3
P. sojae	IR12192	Scaffold 1	3877815	3878621	2	3	1	0	0	2	0	2	0	0	0	0	0	3
P. sojae	IR8836	Scaffold 1	3800034	3800866	2	3	1	0	0	2	0	2	0	0	0	0	0	3
P. sojae	IR8958	Scaffold 1	3802331	3803163	2	3	1	0	0	2	0	2	0	0	0	0	0	3
P. sojae	IR8998	Scaffold 1	3802904	3803736	2	3	1	0	0	2	0	2	0	0	0	0	0	3
P. sojae	IR9682	Scaffold 1	3810984	3811816	2	3	1	0	0	2	0	2	0	0	0	0	0	3
P. sojae	IR10190	Scaffold 1	3816179	3817011	2	3	1	0	0	2	0	2	0	0	0	0	0	3
P. sojae	IR10250	Scaffold 1	3816752	3817584	2	3	1	0	0	2	0	2	0	0	0	0	0	3
P. sojae	IR8703	Scaffold 1	3795986	3796820	2	3	1	0	0	2	0	2	0	0	0	0	0	3
P. sojae	IR8807	Scaffold 1	3799455	3800293	2	3	1	0	0	2	0	2	0	0	0	0	0	3
P. sojae	IR9740	Scaffold 1	3811557	3812395	2	3	1	0	0	2	0	2	0	0	0	0	0	3
P. sojae	IR9796	Scaffold 1	3812130	3812968	2	3	1	0	0	2	0	2	0	0	0	0	0	3
P. sojae	IR11395	Scaffold 1	3862758	3863596	2	3	1	0	0	2	0	2	0	0	0	0	0	3
P. sojae	IR11594	Scaffold 1	3868537	3869375	2	3	1	0	0	2	0	2	0	0	0	0	0	3
P. sojae	IR12160	Scaffold 1	3877224	3878062	2	3	1	0	0	2	0	2	0	0	0	0	0	3
P. sojae	IR8868	Scaffold 1	3800607	3801446	2	3	1	0	0	2	0	2	0	0	0	0	0	3
P. sojae	IR9930	Scaffold 1	3813279	3814119	2	3	1	0	0	2	0	2	0	0	0	0	0	3
P. sojae	IR11194	Scaffold 1	3828742	3829585	2	3	1	0	0	2	0	2	0	0	0	0	0	3
P. sojae	IR11331	Scaffold 1	3858667	3859511	2	3	1	0	0	2	0	2	0	0	0	0	0	3
P. sojae	IR11627	Scaffold 1	3869110	3869954	2	3	1	0	0	2	0	2	0	0	0	0	0	3
P. sojae	IR12435	Scaffold 1	3881429	3882273	2	3	1	0	0	2	0	2	0	0	0	0	0	3
P. sojae	IR11264	Scaffold 1	3829315	3830163	2	3	1	0	0	2	0	2	0	0	0	0	0	3
P. sojae	IR9219	Scaffold 1	3805785	3806634	2	3	1	0	0	2	0	2	0	0	0	0	0	3
P. sojae	IR8683	Scaffold 1	3794245	3795097	2	3	1	0	0	2	0	2	0	0	0	0	0	3
P. sojae	IR11381	Scaffold 1	3862171	3863023	2	3	1	0	0	2	0	2	0	0	0	0	0	3
P. sojae	IR10129	Scaffold 1	3815581	3816435	2	3	1	0	0	2	0	2	0	0	0	0	0	3
P. sojae	IR9321	Scaffold 1	3806924	3807779	2	3	1	0	0	2	0	2	0	0	0	0	0	3
P. sojae	IR8711	Scaffold 1	3796552	3797408	2	3	1	0	0	2	0	2	0	0	0	0	0	3
P. sojae	IR11792	Scaffold 1	3871999	3872857	2	3	1	0	0	2	0	2	0	0	0	0	0	3
P. sojae	IR11828	Scaffold 1	3872580	3873438	2	3	1	0	0	2	0	2	0	0	0	0	0	3
P. sojae	IR11094	Scaffold 1	3827572	3828435	2	3	1	0	0	2	0	2	0	0	0	0	0	3
P. sojae	IR11332	Scaffold 1	3859234	3860101	2	3	1	0	0	2	0	2	0	0	0	0	0	3
P. sojae	IR12019	Scaffold 1	3875474	3876341	2	3	1	0	0	2	0	2	0	0	0	0	0	3
P. sojae	IR10081	Scaffold 1	3814997	3815870	2	3	1	0	0	2	0	2	0	0	0	0	0	3
P. sojae	IR12482	Scaffold 1	3881990	3882863	2	3	1	0	0	2	0	2	0	0	0	0	0	3
P. sojae	IR12261	Scaffold 1	3878500	3879374	2	3	1	0	0	2	0	2	0	0	0	0	0	3
P. sojae	IR8727	Scaffold 1	3797116	3798001	2	3	1	0	0	2	0	2	0	0	0	0	0	3
P. sojae	IR11344	Scaffold 1	3860392	3861277	2	3	1	0	0	2	0	2	0	0	0	0	0	3
P. sojae	IR9178	Scaffold 1	3805185	3806072	2	3	1	0	0	2	0	2	0	0	0	0	0	3
P. sojae	IR11717	Scaffold 1	3870813	3871702	2	3	1	0	0	2	0	2	0	0	0	0	0	3
P. sojae	IR9079	Scaffold 1	3804016	3804909	2	3	1	0	0	2	0	2	0	0	0	0	0	3
P. sojae	IR10410	Scaffold 1	3818485	3819378	2	3	1	0	0	2	0	2	0	0	0	0	0	3
P. sojae	IR10832	Scaffold 1	3824653	3825546	2	3	1	0	0	2	0	2	0	0	0	0	0	3
P. sojae	IR10885	Scaffold 1	3825238	3826131	2	3	1	0	0	2	0	2	0	0	0	0	0	3
P. sojae	IR11353	Scaffold 1	3860968	3861861	2	3	1	0	0	2	0	2	0	0	0	0	0	3
P. sojae	IR8745	Scaffold 1	3797688	3798586	2	3	1	0	0	2	0	2	0	0	0	0	0	3
P. sojae	IR10947	Scaffold 1	3825819	3826717	2	3	1	0	0	2	0	2	0	0	0	0	0	3
P. sojae	IR8688	Scaffold 1	3794786	3795685	2	3	1	0	0	2	0	2	0	0	0	0	0	3
P. sojae	IR11758	Scaffold 1	3871394	3872296	2	3	1	0	0	2	0	2	0	0	0	0	0	3
P. sojae	IR11860	Scaffold 1	3873137	3874039	2	3	1	0	0	2	0	2	0	0	0	0	0	3
P. sojae	IR11337	Scaffold 1	3859780	3860696	2	3	1	0	0	2	0	2	0	0	0	0	0	3
P. sojae	IR11364	Scaffold 1	3861541	3862457	2	3	1	0	0	2	0	2	0	0	0	0	0	3
P. sojae	IR31346	Scaffold 2	5558934	5559704	6	5	2	0	0	1	1	3	0	0	0	0	0	3
P. sojae	IR31349	Scaffold 2	5558925	5559724	6	5	2	0	0	1	1	3	0	0	0	0	0	3
P. sojae	IR34995	Scaffold 3	32474	33194	7	2	0	0	3	11	3	4	0	0	0	0	0	3
P. sojae	IR35000	Scaffold 3	32879	33599	7	2	0	0	3	11	3	4	0	0	0	0	0	3
P. sojae	IR35003	Scaffold 3	33284	34004	7	2	0	0	3	11	3	4	0	0	0	0	0	3
P. sojae	IR35008	Scaffold 3	33689	34409	7	2	0	0	3	11	3	4	0	0	0	0	0	3
P. sojae	IR35010	Scaffold 3	34094	34814	7	2	0	0	3	11	3	4	0	0	0	0	0	3
P. sojae	IR35012	Scaffold 3	34499	35219	7	2	0	0	3	11	3	4	0	0	0	0	0	3
P. sojae	IR35014	Scaffold 3	34904	35624	7	2	0	0	3	11	3	4	0	0	0	0	0	3
P. sojae	IR35016	Scaffold 3	35309	36029	7	2	0	0	3	11	3	4	0	0	0	0	0	3
P. sojae	IR35019	Scaffold 3	36119	36839	7	2	0	0	3	11	3	4	0	0	0	0	0	3
P. sojae	IR35022	Scaffold 3	36524	37244	7	2	0	0	3	11	3	4	0	0	0	0	0	3
P. sojae	IR35024	Scaffold 3	36929	37649	7	2	0	0	3	11	3	4	0	0	0	0	0	3
P. sojae	IR35026	Scaffold 3	37334	38054	7	2	0	0	3	11	3	4	0	0	0	0	0	3
P. sojae	IR35029	Scaffold 3	37739	38459	7	2	0	0	3	11	3	4	0	0	0	0	0	3
P. sojae	IR35033	Scaffold 3	38144	38864	7	2	0	0	3	11	3	4	0	0	0	0	0	3
P. sojae	IR35039	Scaffold 3	38549	39269	7	2	0	0	3	11	3	4	0	0	0	0	0	3
P. sojae	IR35044	Scaffold 3	47550	48270	7	2	0	0	3	11	3	4	0	0	0	0	0	3
P. sojae	IR35047	Scaffold 3	47955	48675	7	2	0	0	3	11	3	4	0	0	0	0	0	3
P. sojae	IR35049	Scaffold 3	48360	49080	7	2	0	0	3	11	3	4	0	0	0	0	0	3
P. sojae	IR35050	Scaffold 3	49980	50700	7	2	0	0	3	11	3	4	0	0	0	0	0	3
P. sojae	IR35052	Scaffold 3	50385	51105	7	2	0	0	3	11	3	4	0	0	0	0	0	3
P. sojae	IR35054	Scaffold 3	52005	52725	7	2	0	0	3	11	3	4	0	0	0	0	0	3
P. sojae	IR35057	Scaffold 3	52410	53130	7	2	0	0	3	11	3	4	0	0	0	0	0	3
P. sojae	IR35004	Scaffold 3	33474	34175	8	2	0	0	4	12	4	4	0	0	0	0	0	3
P. sojae	IR32487	Scaffold 2	8539321	8540104	7	6	4	4	4	4	3	2	4	0	0	0	0	3
P. infestans	IR4907	Supercontig 21	2181983	2182182	6	2	2	0	4	0	0	1	0	0	3	0	0	3
P. infestans	IR7540	Supercontig 51	918468	918667	6	2	2	0	4	0	0	1	0	0	3	0	0	3
P. infestans	IR8785	Supercontig 82	291089	291288	6	2	2	0	4	0	0	1	0	0	3	0	0	3
P. infestans	IR11310	Supercontig 3879	1668	1867	6	2	2	0	4	0	0	1	0	0	3	0	0	3
P. infestans	IR7084	Supercontig 43	946099	946192	12	4	5	1	1	0	3	0	3	1	0	0	0	3
P. infestans	IR10134	Supercontig 203	39146	39239	12	4	5	1	1	0	3	0	3	1	0	0	0	3
P. infestans	IR8184	Supercontig 65	66075	66593	115	132	183	125	152	104	79	60	54	57	17	3	0	2.99631
P. infestans	IR8203	Supercontig 65	112265	112776	110	137	183	128	154	104	82	59	54	59	17	3	0	2.97091
P. infestans	IR8173	Supercontig 65	12545	13043	110	137	183	128	154	104	82	59	55	59	17	3	0	2.96014
P. infestans	IR8255	Supercontig 65	287745	288257	111	134	184	128	152	104	85	60	51	58	17	3	0	2.96
P. infestans	IR8197	Supercontig 65	102040	102550	109	73	171	120	143	93	76	57	40	50	13	3	0	2.95833
P. infestans	IR8208	Supercontig 65	151897	152376	111	137	184	128	154	104	82	61	54	59	17	3	0	2.95668
P. infestans	IR8244	Supercontig 65	245264	245775	111	135	184	128	153	104	85	58	55	59	17	3	0	2.93525
P. infestans	IR8185	Supercontig 65	67879	68388	111	137	184	128	154	104	85	62	53	59	17	3	0	2.925
P. infestans	IR8183	Supercontig 65	56052	56563	111	135	183	126	152	104	84	61	53	59	17	3	0	2.92086
P. infestans	IR8194	Supercontig 65	95232	95742	96	131	167	120	142	95	75	59	46	59	15	3	0	2.91473
P. infestans	IR8204	Supercontig 65	114064	114574	96	137	175	128	150	104	83	57	51	60	17	3	0	2.90809
P. infestans	IR8247	Supercontig 65	250599	251101	111	137	184	128	154	104	86	62	54	59	17	3	0	2.90426
P. infestans	IR8210	Supercontig 65	166411	166902	110	137	184	129	154	106	82	61	59	60	17	3	0	2.90106
P. infestans	IR6169	Supercontig 32	1089154	1089791	2	17	92	419	58	5	10	133	53	6	2	0	0	2.89756
P. infestans	IR8201	Supercontig 65	108794	109304	111	136	184	128	153	104	85	62	55	59	17	3	0	2.89716
P. infestans	IR8252	Supercontig 65	264086	264596	111	136	184	128	153	104	85	62	55	59	17	3	0	2.89716
P. infestans	IR8206	Supercontig 65	128310	128820	111	137	184	128	154	104	85	63	55	60	17	3	0	2.8838
P. sojae	IR32483	Scaffold 2	8539450	8539738	2	5	4	3	4	4	3	1	3	0	0	0	0	2.875
P. infestans	IR8251	Supercontig 65	262392	262902	97	137	175	128	150	104	83	60	53	59	17	3	0	2.86957
P. infestans	IR2523	Supercontig 7	2702930	2703421	111	135	184	128	154	104	86	62	54	62	17	3	0	2.86667
P. infestans	IR8229	Supercontig 65	218553	219044	110	137	184	129	154	106	85	59	64	61	17	3	0	2.83103
P. infestans	IR8202	Supercontig 65	110487	110978	111	137	184	129	154	106	85	65	61	59	17	3	0	2.82474
P. infestans	IR11280	Supercontig 3475	1195	1686	111	137	184	128	154	104	86	65	57	61	17	3	0	2.82414
P. infestans	IR8176	Supercontig 65	39285	39776	111	137	184	128	154	104	86	63	59	61	17	3	0	2.82414
P. infestans	IR8182	Supercontig 65	54271	54762	111	137	184	128	154	104	85	64	59	61	17	3	0	2.82414
P. infestans	IR8235	Supercontig 65	229203	229694	111	137	184	128	154	104	86	61	61	61	17	3	0	2.82414
P. infestans	IR8238	Supercontig 65	234531	235041	111	137	184	128	154	104	85	62	61	61	17	3	0	2.82414
P. infestans	IR8198	Supercontig 65	103738	104240	109	74	178	128	149	103	84	59	49	52	15	3	0	2.82129
P. infestans	IR8215	Supercontig 65	175977	176485	97	120	154	34	119	40	45	48	39	55	11	2	0	2.81095
P. infestans	IR8178	Supercontig 65	42832	43342	111	137	184	129	154	106	86	64	62	61	17	3	0	2.79592
P. infestans	IR8220	Supercontig 65	202542	203052	111	137	184	129	154	106	86	64	62	61	17	3	0	2.79592
P. infestans	IR8222	Supercontig 65	206108	206600	111	137	184	129	154	106	86	64	62	61	17	3	0	2.79592
P. infestans	IR8230	Supercontig 65	220331	220822	111	137	184	129	154	106	86	65	61	61	17	3	0	2.79592
P. infestans	IR9184	Supercontig 104	342234	342730	500	403	629	540	237	371	250	226	190	212	71	5	5	2.79271
P. infestans	IR8257	Supercontig 65	327417	327927	107	133	184	124	89	101	75	58	55	56	17	3	0	2.78868
P. infestans	IR8219	Supercontig 65	200765	201256	111	137	184	129	154	106	86	65	62	61	17	3	0	2.78644
P. infestans	IR8233	Supercontig 65	225656	226147	111	137	184	128	154	104	86	64	62	61	17	3	0	2.78571
P. infestans	IR8253	Supercontig 65	275117	275626	91	74	170	122	145	102	78	53	53	51	15	3	0	2.77559
P. infestans	IR8256	Supercontig 65	325633	326135	103	61	175	116	142	101	78	53	52	50	15	3	0	2.77381
P. infestans	IR8259	Supercontig 65	331027	331529	103	61	175	116	142	101	78	53	52	50	15	3	0	2.77381
P. infestans	IR8245	Supercontig 65	247063	247534	90	69	170	122	144	102	74	52	55	52	15	3	0	2.76984
P. infestans	IR8196	Supercontig 65	100371	100873	109	76	178	128	150	103	84	61	53	52	15	3	0	2.76952
P. infestans	IR8199	Supercontig 65	105424	105926	109	76	178	128	150	103	84	61	53	52	15	3	0	2.76952
P. infestans	IR8200	Supercontig 65	107108	107610	109	76	178	128	150	103	84	61	53	52	15	3	0	2.76952
P. infestans	IR8250	Supercontig 65	260698	261208	109	76	178	128	150	103	83	62	53	52	15	3	0	2.76952
P. infestans	IR8225	Supercontig 65	211440	211931	111	137	184	129	154	106	86	63	67	61	17	3	0	2.75839
P. infestans	IR8242	Supercontig 65	241706	242198	111	137	184	129	154	106	86	64	66	61	17	3	0	2.75839
P. infestans	IR8241	Supercontig 65	239907	240418	108	74	178	128	148	102	82	59	56	52	15	3	0	2.75746
P. infestans	IR8240	Supercontig 65	238112	238614	103	64	175	116	142	101	79	50	56	51	15	3	0	2.75294
P. infestans	IR8177	Supercontig 65	41061	41552	111	136	184	129	153	106	86	65	65	61	17	3	0	2.75168
P. infestans	IR8226	Supercontig 65	213212	213703	111	135	184	129	154	106	86	64	66	61	17	3	0	2.75168
P. sojae	IR13643	Scaffold 1	7297389	7298239	4	0	0	4	2	0	0	0	1	2	0	0	0	2.75
P. sojae	IR13657	Scaffold 1	7303659	7304621	4	0	0	4	2	0	0	0	2	1	0	0	0	2.75
P. infestans	IR8133	Supercontig 63	660787	660908	0	0	0	8	2	0	1	0	2	0	0	0	0	2.75
P. infestans	IR8237	Supercontig 65	232753	233244	111	137	184	129	154	106	86	64	67	61	17	3	0	2.74916
P. infestans	IR8239	Supercontig 65	236330	236821	111	137	184	129	154	106	86	64	67	61	17	3	0	2.74916
P. infestans	IR8171	Supercontig 65	3701	4192	108	76	178	126	150	103	81	57	62	51	15	3	0	2.74815
P. infestans	IR8209	Supercontig 65	156159	156669	96	137	175	129	150	106	83	63	61	61	17	3	0	2.7474
P. sojae	IR54	Scaffold 23	120069	120165	2	8	5	4	9	12	10	3	1	0	0	0	0	2.73333
P. infestans	IR2529	Supercontig 7	2748050	2748551	97	137	175	129	150	106	84	63	62	61	17	3	0	2.73196
P. infestans	IR8218	Supercontig 65	188887	189378	111	137	184	129	154	106	86	66	67	61	17	3	0	2.7309
P. infestans	IR8224	Supercontig 65	209663	210154	111	137	184	129	154	106	86	66	67	61	17	3	0	2.7309
P. infestans	IR8236	Supercontig 65	230974	231465	111	137	184	129	154	106	86	66	67	61	17	3	0	2.7309
P. infestans	IR8246	Supercontig 65	248822	249313	99	137	175	128	150	104	84	64	61	61	17	3	0	2.72852
P. infestans	IR8227	Supercontig 65	214983	215474	109	75	178	126	150	103	85	59	57	52	15	3	0	2.72794
P. infestans	IR8231	Supercontig 65	222103	222594	108	76	178	126	150	103	84	57	62	51	15	3	0	2.71795
P. infestans	IR8180	Supercontig 65	46430	46921	109	75	178	126	150	103	85	60	60	52	15	3	0	2.68841
P. infestans	IR8186	Supercontig 65	71236	71746	105	74	178	124	86	100	73	56	53	48	15	3	0	2.68273
P. infestans	IR8181	Supercontig 65	52481	52992	94	76	169	128	146	103	78	57	61	54	15	3	0	2.66543
P. infestans	IR8189	Supercontig 65	84901	85412	109	76	178	128	150	103	84	62	62	54	15	3	0	2.65125
P. infestans	IR8232	Supercontig 65	223882	224373	109	74	178	127	150	105	84	60	66	52	15	3	0	2.64769
P. infestans	IR8234	Supercontig 65	227434	227925	108	76	178	129	150	105	83	64	63	54	15	3	0	2.63958
P. infestans	IR8217	Supercontig 65	181375	181866	109	76	178	129	150	105	84	63	64	54	15	3	0	2.6338
P. infestans	IR8221	Supercontig 65	204338	204821	109	76	178	129	150	105	83	64	64	54	15	3	0	2.6338
P. infestans	IR8243	Supercontig 65	243487	243978	110	83	178	127	150	105	84	64	66	53	16	3	0	2.62718
P. sojae	IR27550	Scaffold 81	1414	2082	3	6	1	1	2	3	2	3	1	0	0	0	0	2.42857
P. sojae	IR34994	Scaffold 3	32364	33132	5	1	0	0	3	7	4	2	0	0	0	0	0	2.42857
P. sojae	IR35043	Scaffold 3	47440	48208	5	1	0	0	3	7	4	2	0	0	0	0	0	2.42857
P. infestans	IR4936	Supercontig 22	629416	629917	22	16	6	13	6	4	5	10	11	1	0	0	0	2.42857
P. sojae	IR27545	Scaffold 81	764	1674	3	6	1	3	2	3	2	4	1	0	0	0	0	2.375
P. sojae	IR27543	Scaffold 81	201	1113	3	6	1	3	2	3	2	4	1	0	0	0	0	2.375
P. infestans	IR10344	Supercontig 256	21165	21675	43	117	78	122	81	100	74	54	49	45	8	0	0	2.34632
P. infestans	IR8249	Supercontig 65	255666	256176	62	116	81	119	85	91	73	53	39	55	15	3	0	2.32218
P. sojae	IR34237	Scaffold 16	752574	753194	20	2	0	0	0	0	2	6	1	0	0	0	0	2.3
P. infestans	IR2525	Supercontig 7	2706526	2707016	55	111	82	121	84	99	72	54	53	48	15	3	0	2.24797
P. infestans	IR8192	Supercontig 65	90076	90577	58	117	87	124	90	101	78	56	52	55	17	3	0	2.20611
P. sojae	IR13652	Scaffold 1	7301211	7302173	4	0	0	4	2	0	0	0	2	2	0	0	0	2.2
P. sojae	IR13654	Scaffold 1	7301768	7302730	4	0	0	4	2	0	0	0	2	2	0	0	0	2.2
P. sojae	IR13668	Scaffold 1	7309786	7310748	4	0	0	4	2	0	0	0	2	2	0	0	0	2.2
P. infestans	IR8172	Supercontig 65	9842	10332	55	111	82	121	84	99	72	53	60	48	15	3	0	2.19444
P. infestans	IR8272	Supercontig 65	377297	377807	12	80	19	15	19	13	12	24	22	12	2	0	0	2.17808
P. sojae	IR20413	Scaffold 71	2113	2489	1	0	1	3	4	3	2	1	1	1	0	0	0	2.16667
P. infestans	IR8258	Supercontig 65	329216	329744	62	120	87	124	87	101	79	60	53	57	17	3	0	2.15556
P. infestans	IR1338	Supercontig 3	4355827	4356282	0	0	0	8	4	4	1	3	3	0	0	0	0	2.125
P. infestans	IR8211	Supercontig 65	168194	168685	62	119	88	125	90	101	81	59	60	58	17	3	0	2.10036
P. infestans	IR2524	Supercontig 7	2704729	2705240	58	56	83	124	87	100	73	54	52	49	15	3	0	2.06073
P. sojae	IR35035	Scaffold 3	38527	39075	4	1	0	0	2	6	4	2	0	0	0	0	0	2
P. sojae	IR35042	Scaffold 3	47528	48076	4	1	0	0	2	6	4	2	0	0	0	0	0	2
P. sojae	IR35041	Scaffold 3	47518	48067	4	1	0	0	2	6	4	2	0	0	0	0	0	2
P. sojae	IR34993	Scaffold 3	32426	33024	4	1	0	0	2	6	4	2	0	0	0	0	0	2
P. sojae	IR35058	Scaffold 3	52767	53365	4	1	0	0	2	6	4	2	0	0	0	0	0	2
P. sojae	IR35037	Scaffold 3	38504	39148	4	1	0	0	2	6	4	2	0	0	0	0	0	2
P. sojae	IR35061	Scaffold 3	52770	53414	4	1	0	0	2	6	4	2	0	0	0	0	0	2
P. infestans	IR8789	Supercontig 82	346413	346623	0	0	0	7	0	0	1	2	0	0	0	0	0	2
P. infestans	IR4129	Supercontig 16	346272	346931	1	0	5	2	0	1	0	3	1	0	0	0	0	2
P. infestans	IR1319	Supercontig 3	4173511	4173749	0	0	5	3	9	0	0	4	4	0	0	0	0	2
P. infestans	IR8248	Supercontig 65	252284	252794	59	55	81	122	86	100	75	54	59	48	15	3	0	1.97647
P. sojae	IR21495	Scaffold 13	58578	58896	0	2	10	0	0	0	2	4	0	0	0	0	0	1.85714
P. sojae	IR21417	Scaffold 13	56598	56927	0	2	10	0	0	0	2	4	0	0	0	0	0	1.85714
P. infestans	IR1320	Supercontig 3	4173511	4173833	0	0	7	4	12	0	0	6	6	0	0	0	0	1.84615
P. infestans	IR1321	Supercontig 3	4173553	4173875	0	0	7	4	12	0	0	7	5	0	0	0	0	1.84615
P. infestans	IR3423	Supercontig 11	2115254	2115963	1	0	4	5	0	0	1	2	2	0	0	0	0	1.83333
P. sojae	IR27546	Scaffold 81	719	1469	3	6	1	2	2	3	2	6	1	0	0	0	0	1.8
P. sojae	IR27544	Scaffold 81	156	908	3	6	1	2	2	3	2	6	1	0	0	0	0	1.8
P. infestans	IR5057	Supercontig 23	1069911	1069963	0	0	3	2	3	0	2	0	2	0	0	0	0	1.8
P. infestans	IR5061	Supercontig 23	1135017	1135069	0	0	3	2	3	0	2	0	2	0	0	0	0	1.8
P. infestans	IR10790	Supercontig 521	5468	5510	0	4	10	25	5	0	5	13	5	1	0	0	0	1.8
P. infestans	IR6672	Supercontig 38	234598	235142	0	1	3	9	0	2	2	3	3	0	0	0	0	1.77778
P. infestans	IR5645	Supercontig 28	1341855	1341927	0	0	6	4	1	0	2	4	0	0	0	0	0	1.71429
P. infestans	IR5651	Supercontig 28	1360089	1360161	0	0	6	4	1	0	2	4	0	0	0	0	0	1.71429
P. infestans	IR4358	Supercontig 18	347455	347601	0	0	3	2	4	0	0	3	2	0	0	0	0	1.66667
P. infestans	IR1322	Supercontig 3	4173511	4173875	0	0	8	4	12	0	0	7	7	0	0	0	0	1.66667
P. sojae	IR21496	Scaffold 13	58218	58896	0	4	18	0	0	0	4	7	2	0	0	0	0	1.64286
P. infestans	IR1318	Supercontig 3	4173511	4173665	0	0	4	2	6	0	0	3	4	0	0	0	0	1.625
P. infestans	IR3612	Supercontig 12	2104642	2105423	0	0	3	2	2	0	2	2	0	0	0	0	0	1.6
P. infestans	IR4359	Supercontig 18	347455	347643	0	0	4	2	4	0	0	3	3	0	0	0	0	1.57143
P. infestans	IR5515	Supercontig 27	443347	443765	0	5	1	9	3	1	0	8	4	0	0	0	0	1.53846
P. infestans	IR5566	Supercontig 27	1521592	1521736	0	0	2	6	0	0	0	4	1	0	0	0	0	1.5
P. infestans	IR8558	Supercontig 74	263545	264293	8	9	6	43	18	8	7	26	28	0	0	0	0	1.5
P. infestans	IR1323	Supercontig 3	4173637	4173875	0	0	5	2	8	0	0	5	5	0	0	0	0	1.45455
P. infestans	IR8557	Supercontig 74	263603	263959	6	9	6	43	18	7	7	26	28	0	0	0	0	1.45161
P. infestans	IR1388	Supercontig 4	315332	315758	0	4	0	7	0	1	0	8	0	0	0	0	0	1.44444
P. infestans	IR1324	Supercontig 3	4173721	4173875	0	0	3	1	5	0	0	3	3	0	0	0	0	1.42857
P. infestans	IR9707	Supercontig 147	124374	125080	1	0	4	4	0	0	1	3	2	0	0	0	0	1.42857
P. infestans	IR9326	Supercontig 115	92293	92798	0	0	15	3	1	0	1	0	12	0	0	0	0	1.42857
P. infestans	IR5392	Supercontig 26	1524829	1525086	3	5	8	25	9	10	4	23	14	1	0	0	0	1.4186
P. infestans	IR8035	Supercontig 61	262664	262795	1	2	3	17	22	2	4	24	5	0	0	0	0	1.41176
P. sojae	IR18700	Scaffold 12	639483	639816	3	0	0	2	0	1	2	0	2	0	0	0	0	1.4
P. sojae	IR18837	Scaffold 12	643430	643763	3	0	0	2	0	1	2	0	2	0	0	0	0	1.4
P. infestans	IR3611	Supercontig 12	2104674	2105329	0	0	2	2	2	0	2	2	0	0	0	0	0	1.4
P. sojae	IR21482	Scaffold 13	58218	58716	0	2	12	0	0	0	3	5	2	0	0	0	0	1.36364
P. infestans	IR8312	Supercontig 66	664359	664443	0	0	1	8	1	4	4	6	0	0	0	0	0	1.36364
P. infestans	IR3073	Supercontig 9	3430765	3431460	0	0	4	3	0	0	0	2	2	1	0	0	0	1.33333
P. infestans	IR4360	Supercontig 18	347493	347647	0	0	3	1	3	0	0	2	3	0	0	0	0	1.33333
P. infestans	IR4583	Supercontig 19	1124809	1124877	0	0	6	4	1	0	5	3	0	0	0	0	0	1.33333
P. infestans	IR5679	Supercontig 28	1853890	1854319	0	5	0	6	3	1	0	8	3	0	0	0	0	1.33333
P. infestans	IR1449	Supercontig 4	2311259	2311784	13	12	36	33	68	16	17	47	68	2	1	0	0	1.31618
P. infestans	IR1377	Supercontig 3	5188654	5188812	0	0	1	3	4	0	3	2	1	0	0	0	0	1.28571
P. infestans	IR5564	Supercontig 27	1521527	1521652	0	0	2	6	0	0	0	4	2	0	0	0	0	1.28571
P. infestans	IR8076	Supercontig 62	211840	211903	1	2	0	3	0	2	0	1	5	0	0	0	0	1.28571
P. infestans	IR7791	Supercontig 57	129881	129992	1	2	16	21	8	2	16	19	4	0	0	0	0	1.275
P. infestans	IR2792	Supercontig 8	2868280	2868913	0	0	4	22	4	4	5	9	12	1	0	0	0	1.25
P. infestans	IR9920	Supercontig 177	3670	3712	0	4	10	25	5	0	6	20	9	0	0	0	0	1.25
P. sojae	IR21472	Scaffold 13	58027	58356	0	1	9	0	0	0	2	4	2	0	0	0	0	1.22222
P. infestans	IR1749	Supercontig 5	811890	812678	4	1	0	4	1	0	2	2	4	0	0	0	0	1.22222
P. infestans	IR5017	Supercontig 23	238096	238798	0	0	0	5	3	2	0	6	2	0	0	0	0	1.22222
P. infestans	IR3307	Supercontig 11	769637	770264	0	1	0	3	0	2	0	4	1	0	0	0	0	1.16667
P. infestans	IR8651	Supercontig 77	408996	409298	0	3	1	1	1	0	1	2	0	2	0	0	0	1.16667
P. infestans	IR8890	Supercontig 88	23612	24425	0	0	1	4	1	0	3	2	0	0	0	0	0	1.16667
P. infestans	IR9469	Supercontig 128	39207	40027	0	0	1	4	1	0	3	2	0	0	0	0	0	1.16667
P. infestans	IR8553	Supercontig 74	173338	173541	0	0	1	3	1	9	2	9	1	0	0	0	0	1.15385
P. infestans	IR4976	Supercontig 22	1360696	1361321	0	0	4	19	4	2	5	8	11	1	0	0	0	1.15385
P. infestans	IR9993	Supercontig 184	52765	52919	0	0	3	3	1	0	2	3	1	0	0	0	0	1.14286
P. infestans	IR10541	Supercontig 328	41063	41402	0	0	2	5	0	2	0	5	3	0	0	0	0	1.11111
P. infestans	IR6478	Supercontig 35	1444823	1445406	241	204	223	428	277	649	540	525	427	263	99	4	0	1.08822
P. infestans	IR6472	Supercontig 35	1326215	1326798	253	224	276	477	307	672	570	553	470	303	133	7	0	1.08493
P. infestans	IR5050	Supercontig 23	1005497	1006081	243	207	240	446	284	655	557	541	435	272	111	4	0	1.08069
P. infestans	IR3972	Supercontig 15	45916	46573	4	16	26	17	0	4	4	45	14	0	0	0	0	1.0625
P. infestans	IR4533	Supercontig 18	2431441	2432007	1	4	14	22	13	4	13	26	12	3	1	0	0	1.05357
P. infestans	IR2373	Supercontig 7	510795	511605	1	0	5	14	1	0	4	8	8	0	0	0	0	1.04762
P. infestans	IR1261	Supercontig 3	3938935	3939100	1	5	15	33	31	12	21	49	24	0	0	0	0	1.03158
1Inverted repeats that are 1,000 bp long or less, have at least 10 total reads, and overlap more 18–23-nucleotide than 24–30-nucleotide small RNAs.
2Ratio is 18–23-nucleotide small RNA reads divided by 24–30-nucleotide small RNA reads.
